# Supplementary material for: Regulatory Elements Inserted into AAVs Confer Preferential Activity in Cortical Interneurons
Source: eNeuro. 2020 Dec 10;7(6):ENEURO.0211-20.2020. doi: 10.1523/ENEURO.0211-20.2020 (PMC7768279; doi:10.1523/ENEURO.0211-20.2020)
Supplement: Extended Data Figure 2-2 — Full lists of significantly enriched GO terms from GREAT analysis for the HC common, CIN-specific, and non-CIN H3K27ac peaks. Download Figure 2-2, XLSX file. [file enu-eN-MNT-0211-20-s03.xlsx]

## Sheet: HC H3K27ac CIN-enriched
Ontology	ID	Desc	BinomRank	BinomP	BinomBonfP	BinomFdrQ	RegionFoldEnrich	ExpRegions	ObsRegions	GenomeFrac	SetCov	HyperRank	HyperP	HyperBonfP	HyperFdrQ	GeneFoldEnrich	ExpGenes	ObsGenes	TotalGenes	GeneSetCov	TermCov	Regions	Genes
GO Biological Process	GO:0021879	forebrain neuron differentiation	5	1.4591e-16	1.87612e-12	3.75223e-13	2.53289	40.2702	102	0.0137113	0.0347293	32	4.64171e-14	5.96831e-10	1.8651e-11	4.08014	8.08796	33	62	0.0118237	0.532258	unnamed,unnamed,unnamed,unnamed,unnamed,unnamed,unnamed,unnamed,unnamed,unnamed,unnamed,unnamed,unnamed,unnamed,unnamed,unnamed,unnamed,unnamed,unnamed,unnamed,unnamed,unnamed,unnamed,unnamed,unnamed,unnamed,unnamed,unnamed,unnamed,unnamed,unnamed,unnamed,unnamed,unnamed,unnamed,unnamed,unnamed,unnamed,unnamed,unnamed,unnamed,unnamed,unnamed,unnamed,unnamed,unnamed,unnamed,unnamed,unnamed,unnamed…	Arx,Bcl11b,Cntn2,Dclk2,Dcx,Disc1,Dlx1,Dlx2,Dlx5,Drd1,Drd2,Erbb4,Fgfr2,Gbx2,Inhba,Lef1,Lhx6,Lhx8,Nrp1,Nrp2,Pax6,Pou3f4,Rapgef2,Robo1,Robo2,Sall1,Sall3,Satb2,Sema3a,Slit2,Sox1,Sox2,Wnt5a
GO Biological Process	GO:0021766	hippocampus development	9	1.49936e-15	1.92788e-11	2.14209e-12	2.70222	31.4556	85	0.0107101	0.0289411	107	4.99521e-08	0.000642284	6.00265e-06	2.76322	11.2188	31	86	0.0111071	0.360465	unnamed,unnamed,unnamed,unnamed,unnamed,unnamed,unnamed,unnamed,unnamed,unnamed,unnamed,unnamed,unnamed,unnamed,unnamed,unnamed,unnamed,unnamed,unnamed,unnamed,unnamed,unnamed,unnamed,unnamed,unnamed,unnamed,unnamed,unnamed,unnamed,unnamed,unnamed,unnamed,unnamed,unnamed,unnamed,unnamed,unnamed,unnamed,unnamed,unnamed,unnamed,unnamed,unnamed,unnamed,unnamed,unnamed,unnamed,unnamed,unnamed,unnamed…	Atp2b4,Cdk5r1,Dclk2,Dcx,Dlx1,Dlx2,Drd1,Epha5,Fez1,Gsk3b,Id4,Kcna1,Kdm6b,Kirrel3,Lef1,Lmx1a,Lrp8,Mfsd2a,Neurod6,Nr4a3,Pebp1,Prox1,Pten,Ptprs,Rara,Reln,Slc32a1,Srd5a2,Tmem108,Usp9x,Zeb2
GO Biological Process	GO:0002089	lens morphogenesis in camera-type eye	12	2.74724e-14	3.53241e-10	2.94367e-11	3.43847	15.7047	54	0.00534718	0.0183861	257	3.87918e-05	0.498785	0.0019408	3.53802	3.39173	12	26	0.00429953	0.461539	unnamed,unnamed,unnamed,unnamed,unnamed,unnamed,unnamed,unnamed,unnamed,unnamed,unnamed,unnamed,unnamed,unnamed,unnamed,unnamed,unnamed,unnamed,unnamed,unnamed,unnamed,unnamed,unnamed,unnamed,unnamed,unnamed,unnamed,unnamed,unnamed,unnamed,unnamed,unnamed,unnamed,unnamed,unnamed,unnamed,unnamed,unnamed,unnamed,unnamed,unnamed,unnamed,unnamed,unnamed,unnamed,unnamed,unnamed,unnamed,unnamed,unnamed…	Cited2,Cryaa,Ctnnb1,Hipk2,Meis1,Nectin1,Pou2f1,Prox1,Ski,Sox1,Sox11,Sox2
GO Biological Process	GO:0021872	forebrain generation of neurons	13	9.99773e-14	1.28551e-09	9.88852e-11	2.27595	44.8165	102	0.0152593	0.0347293	54	6.28922e-11	8.08667e-07	1.49753e-08	3.32853	9.91428	33	76	0.0118237	0.43421	unnamed,unnamed,unnamed,unnamed,unnamed,unnamed,unnamed,unnamed,unnamed,unnamed,unnamed,unnamed,unnamed,unnamed,unnamed,unnamed,unnamed,unnamed,unnamed,unnamed,unnamed,unnamed,unnamed,unnamed,unnamed,unnamed,unnamed,unnamed,unnamed,unnamed,unnamed,unnamed,unnamed,unnamed,unnamed,unnamed,unnamed,unnamed,unnamed,unnamed,unnamed,unnamed,unnamed,unnamed,unnamed,unnamed,unnamed,unnamed,unnamed,unnamed…	Arx,Bcl11b,Cntn2,Dclk2,Dcx,Disc1,Dlx1,Dlx2,Dlx5,Drd1,Drd2,Erbb4,Fgfr2,Gbx2,Inhba,Lef1,Lhx6,Lhx8,Nrp1,Nrp2,Pax6,Pou3f4,Rapgef2,Robo1,Robo2,Sall1,Sall3,Satb2,Sema3a,Slit2,Sox1,Sox2,Wnt5a
GO Biological Process	GO:0060174	limb bud formation	26	9.58085e-12	1.23191e-07	4.7381e-09	3.58238	11.4449	41	0.00389681	0.0139598	406	0.000642913	1	0.020361	4.59943	1.30451	6	10	0.00214977	0.6	unnamed,unnamed,unnamed,unnamed,unnamed,unnamed,unnamed,unnamed,unnamed,unnamed,unnamed,unnamed,unnamed,unnamed,unnamed,unnamed,unnamed,unnamed,unnamed,unnamed,unnamed,unnamed,unnamed,unnamed,unnamed,unnamed,unnamed,unnamed,unnamed,unnamed,unnamed,unnamed,unnamed,unnamed,unnamed,unnamed,unnamed,unnamed,unnamed,unnamed,unnamed	Fgfr2,Plxna2,Sema3c,Sox11,Sox4,Sox9
GO Biological Process	GO:0021892	cerebral cortex GABAergic interneuron differentiation	32	2.28372e-11	2.93641e-07	9.17627e-09	5.73661	4.18366	24	0.00142447	0.0081716	344	0.000277063	1	0.0103561	4.47166	1.56541	7	12	0.00250806	0.583333	unnamed,unnamed,unnamed,unnamed,unnamed,unnamed,unnamed,unnamed,unnamed,unnamed,unnamed,unnamed,unnamed,unnamed,unnamed,unnamed,unnamed,unnamed,unnamed,unnamed,unnamed,unnamed,unnamed,unnamed	Arx,Cntn2,Dlx1,Dlx2,Drd1,Drd2,Lhx6
GO Biological Process	GO:0021988	olfactory lobe development	42	1.11822e-10	1.4378e-06	3.42334e-08	2.53801	24.4286	62	0.00831752	0.02111	122	1.2411e-07	0.00159581	1.30804e-05	3.64121	5.21804	19	40	0.0068076	0.475	unnamed,unnamed,unnamed,unnamed,unnamed,unnamed,unnamed,unnamed,unnamed,unnamed,unnamed,unnamed,unnamed,unnamed,unnamed,unnamed,unnamed,unnamed,unnamed,unnamed,unnamed,unnamed,unnamed,unnamed,unnamed,unnamed,unnamed,unnamed,unnamed,unnamed,unnamed,unnamed,unnamed,unnamed,unnamed,unnamed,unnamed,unnamed,unnamed,unnamed,unnamed,unnamed,unnamed,unnamed,unnamed,unnamed,unnamed,unnamed,unnamed,unnamed…	Agtpbp1,Arx,Chd7,Crtac1,Dlx2,Dlx5,Erbb4,Id2,Robo1,Robo2,Sall1,Sall3,Sema3a,Sema7a,Ski,Slit1,Slit2,Ttc8,Wnt5a
GO Biological Process	GO:0021761	limbic system development	43	1.39692e-10	1.79616e-06	4.17711e-08	2.02345	48.9264	99	0.0166586	0.0337079	76	2.02678e-09	2.60603e-05	3.42898e-07	2.66633	15.0019	40	115	0.0143318	0.347826	unnamed,unnamed,unnamed,unnamed,unnamed,unnamed,unnamed,unnamed,unnamed,unnamed,unnamed,unnamed,unnamed,unnamed,unnamed,unnamed,unnamed,unnamed,unnamed,unnamed,unnamed,unnamed,unnamed,unnamed,unnamed,unnamed,unnamed,unnamed,unnamed,unnamed,unnamed,unnamed,unnamed,unnamed,unnamed,unnamed,unnamed,unnamed,unnamed,unnamed,unnamed,unnamed,unnamed,unnamed,unnamed,unnamed,unnamed,unnamed,unnamed,unnamed…	Atp2b4,Cdk5r1,Dclk2,Dcx,Dlx1,Dlx2,Drd1,Drd2,Epha5,Ets1,Fez1,Fgfr2,Gsk3b,Id4,Kcna1,Kdm6b,Kirrel3,Lef1,Lmx1a,Lrp8,Mfsd2a,Neurod6,Nkx2-6,Nr4a3,Nrp1,Nrp2,Pak1,Pebp1,Prox1,Pten,Ptprs,Rara,Reln,Sema3a,Slc32a1,Srd5a2,Tbx3,Tmem108,Usp9x,Zeb2
GO Biological Process	GO:0021772	olfactory bulb development	46	1.60537e-10	2.06419e-06	4.48736e-08	2.53663	24.0476	61	0.00818782	0.0207695	131	2.81051e-07	0.00361375	2.75859e-05	3.63113	4.95714	18	38	0.0064493	0.473684	unnamed,unnamed,unnamed,unnamed,unnamed,unnamed,unnamed,unnamed,unnamed,unnamed,unnamed,unnamed,unnamed,unnamed,unnamed,unnamed,unnamed,unnamed,unnamed,unnamed,unnamed,unnamed,unnamed,unnamed,unnamed,unnamed,unnamed,unnamed,unnamed,unnamed,unnamed,unnamed,unnamed,unnamed,unnamed,unnamed,unnamed,unnamed,unnamed,unnamed,unnamed,unnamed,unnamed,unnamed,unnamed,unnamed,unnamed,unnamed,unnamed,unnamed…	Agtpbp1,Arx,Chd7,Crtac1,Dlx2,Dlx5,Erbb4,Id2,Robo1,Robo2,Sall1,Sall3,Sema3a,Ski,Slit1,Slit2,Ttc8,Wnt5a
GO Biological Process	GO:0098815	modulation of excitatory postsynaptic potential	60	1.31675e-09	1.69308e-05	2.8218e-07	2.9763	14.1115	42	0.00480472	0.0143003	324	0.000197012	1	0.00781844	2.93101	4.43534	13	34	0.00465783	0.382353	unnamed,unnamed,unnamed,unnamed,unnamed,unnamed,unnamed,unnamed,unnamed,unnamed,unnamed,unnamed,unnamed,unnamed,unnamed,unnamed,unnamed,unnamed,unnamed,unnamed,unnamed,unnamed,unnamed,unnamed,unnamed,unnamed,unnamed,unnamed,unnamed,unnamed,unnamed,unnamed,unnamed,unnamed,unnamed,unnamed,unnamed,unnamed,unnamed,unnamed,unnamed,unnamed	App,Celf4,Chrna7,Cux2,Nlgn1,Prkcz,Pten,Reln,Rims1,Shank1,Ssh1,Tmem108,Wnt7a
GO Biological Process	GO:0021895	cerebral cortex neuron differentiation	65	1.4758e-09	1.89758e-05	2.91935e-07	3.79602	7.90303	30	0.00269085	0.0102145	389	0.000480948	1	0.0158973	3.19405	3.13083	10	24	0.00358295	0.416667	unnamed,unnamed,unnamed,unnamed,unnamed,unnamed,unnamed,unnamed,unnamed,unnamed,unnamed,unnamed,unnamed,unnamed,unnamed,unnamed,unnamed,unnamed,unnamed,unnamed,unnamed,unnamed,unnamed,unnamed,unnamed,unnamed,unnamed,unnamed,unnamed,unnamed	Arx,Chd5,Cntn2,Dlx1,Dlx2,Drd1,Drd2,Gdpd5,Id4,Lhx6
GO Biological Process	GO:0097154	GABAergic neuron differentiation	74	3.62244e-09	4.65773e-05	6.29423e-07	4.11203	6.32291	26	0.00215285	0.00885257	334	0.000227308	1	0.00875067	4.08838	1.95677	8	15	0.00286636	0.533333	unnamed,unnamed,unnamed,unnamed,unnamed,unnamed,unnamed,unnamed,unnamed,unnamed,unnamed,unnamed,unnamed,unnamed,unnamed,unnamed,unnamed,unnamed,unnamed,unnamed,unnamed,unnamed,unnamed,unnamed,unnamed,unnamed	Arx,Cntn2,Dlx1,Dlx2,Drd1,Drd2,Inhba,Lhx6
GO Biological Process	GO:1902117	positive regulation of organelle assembly	86	7.8108e-09	0.000100431	1.1678e-06	2.71608	16.1998	44	0.00551576	0.0149813	96	1.60499e-08	0.000206369	2.14968e-06	3.21465	8.08796	26	62	0.00931566	0.419355	unnamed,unnamed,unnamed,unnamed,unnamed,unnamed,unnamed,unnamed,unnamed,unnamed,unnamed,unnamed,unnamed,unnamed,unnamed,unnamed,unnamed,unnamed,unnamed,unnamed,unnamed,unnamed,unnamed,unnamed,unnamed,unnamed,unnamed,unnamed,unnamed,unnamed,unnamed,unnamed,unnamed,unnamed,unnamed,unnamed,unnamed,unnamed,unnamed,unnamed,unnamed,unnamed,unnamed,unnamed	5330417C22Rik,Asap1,Ccdc88a,Cep120,Cep135,Cep295,Cnot2,Cnot6,Csf2,Edn1,Fscn1,Lcp1,Mapk8,Mapk9,Mns1,Pdcd6ip,Prox1,Ralb,Saxo1,Sdc1,Sdcbp,Sept7,Sept9,Src,Stx18,Tapt1
GO Biological Process	GO:0021884	forebrain neuron development	90	9.60777e-09	0.000123537	1.37263e-06	2.30449	25.6022	59	0.00871712	0.0200885	69	1.91883e-10	2.46723e-06	3.5757e-08	4.47166	4.69624	21	36	0.00752419	0.583333	unnamed,unnamed,unnamed,unnamed,unnamed,unnamed,unnamed,unnamed,unnamed,unnamed,unnamed,unnamed,unnamed,unnamed,unnamed,unnamed,unnamed,unnamed,unnamed,unnamed,unnamed,unnamed,unnamed,unnamed,unnamed,unnamed,unnamed,unnamed,unnamed,unnamed,unnamed,unnamed,unnamed,unnamed,unnamed,unnamed,unnamed,unnamed,unnamed,unnamed,unnamed,unnamed,unnamed,unnamed,unnamed,unnamed,unnamed,unnamed,unnamed,unnamed…	Arx,Cntn2,Dclk2,Dcx,Disc1,Drd1,Drd2,Fgfr2,Gbx2,Lhx6,Lhx8,Nrp1,Nrp2,Rapgef2,Robo1,Robo2,Sall3,Sema3a,Slit2,Sox1,Wnt5a
GO Biological Process	GO:0050851	antigen receptor-mediated signaling pathway	94	1.20087e-08	0.000154408	1.64263e-06	2.34887	23.8412	56	0.00811754	0.0190671	294	0.000103962	1	0.00454676	2.2604	10.1752	23	78	0.00824077	0.294872	unnamed,unnamed,unnamed,unnamed,unnamed,unnamed,unnamed,unnamed,unnamed,unnamed,unnamed,unnamed,unnamed,unnamed,unnamed,unnamed,unnamed,unnamed,unnamed,unnamed,unnamed,unnamed,unnamed,unnamed,unnamed,unnamed,unnamed,unnamed,unnamed,unnamed,unnamed,unnamed,unnamed,unnamed,unnamed,unnamed,unnamed,unnamed,unnamed,unnamed,unnamed,unnamed,unnamed,unnamed,unnamed,unnamed,unnamed,unnamed,unnamed,unnamed…	Abl1,Bcl2,Cacnb4,Cd247,Cd28,Ctla4,Dennd1b,Fyn,Malt1,Mef2c,Nfam1,Pde4d,Plcg2,Plekha1,Ptprc,Rftn1,Sh2b2,Shb,Syk,Thy1,Tnfrsf21,Vav3,Zap70
GO Biological Process	GO:0018210	peptidyl-threonine modification	99	1.33749e-08	0.000171975	1.73712e-06	2.19715	29.1287	64	0.00991784	0.0217909	280	6.87167e-05	0.88356	0.00315557	2.2284	11.2188	25	86	0.00895736	0.290698	unnamed,unnamed,unnamed,unnamed,unnamed,unnamed,unnamed,unnamed,unnamed,unnamed,unnamed,unnamed,unnamed,unnamed,unnamed,unnamed,unnamed,unnamed,unnamed,unnamed,unnamed,unnamed,unnamed,unnamed,unnamed,unnamed,unnamed,unnamed,unnamed,unnamed,unnamed,unnamed,unnamed,unnamed,unnamed,unnamed,unnamed,unnamed,unnamed,unnamed,unnamed,unnamed,unnamed,unnamed,unnamed,unnamed,unnamed,unnamed,unnamed,unnamed…	Acvr1,Bcl2,Camk1g,Camk2b,Camk2d,Cdk5r1,Dclk1,Dclk2,Dyrk1a,Galnt1,Galnt13,Galnt2,Galnt3,Gsk3b,Hipk2,Mapk8,Myo3a,Myo3b,Nlk,Prkca,Prkd1,Sbk1,Stk39,Tnks,Vrk1
GO Biological Process	GO:0048813	dendrite morphogenesis	111	3.01377e-08	0.00038751	3.49109e-06	2.19438	27.7983	61	0.00946487	0.0207695	172	4.21562e-06	0.0542045	0.000315142	2.76468	7.95751	22	61	0.00788248	0.360656	unnamed,unnamed,unnamed,unnamed,unnamed,unnamed,unnamed,unnamed,unnamed,unnamed,unnamed,unnamed,unnamed,unnamed,unnamed,unnamed,unnamed,unnamed,unnamed,unnamed,unnamed,unnamed,unnamed,unnamed,unnamed,unnamed,unnamed,unnamed,unnamed,unnamed,unnamed,unnamed,unnamed,unnamed,unnamed,unnamed,unnamed,unnamed,unnamed,unnamed,unnamed,unnamed,unnamed,unnamed,unnamed,unnamed,unnamed,unnamed,unnamed,unnamed…	Btbd3,Dact1,Dclk1,Dcx,Dscam,Dtnbp1,Farp1,Fyn,Klf7,Lrp8,Map2,Mapk8,Pak3,Picalm,Pten,Rbfox2,Rere,Sema3a,Sept7,Shank1,Vldlr,Wnt7a
GO Biological Process	GO:0002429	immune response-activating cell surface receptor signaling pathway	117	4.08264e-08	0.000524946	4.48672e-06	2.20813	26.7194	59	0.00909751	0.0200885	480	0.00137418	1	0.0368108	1.86061	13.4365	25	103	0.00895736	0.242718	unnamed,unnamed,unnamed,unnamed,unnamed,unnamed,unnamed,unnamed,unnamed,unnamed,unnamed,unnamed,unnamed,unnamed,unnamed,unnamed,unnamed,unnamed,unnamed,unnamed,unnamed,unnamed,unnamed,unnamed,unnamed,unnamed,unnamed,unnamed,unnamed,unnamed,unnamed,unnamed,unnamed,unnamed,unnamed,unnamed,unnamed,unnamed,unnamed,unnamed,unnamed,unnamed,unnamed,unnamed,unnamed,unnamed,unnamed,unnamed,unnamed,unnamed…	Abl1,Bcl2,Cacnb4,Cd247,Cd28,Ctla4,Dennd1b,Fyn,Malt1,Mef2c,Nfam1,Nr4a3,Pde4d,Plcg2,Plekha1,Ptprc,Rftn1,Sh2b2,Shb,Syk,Thy1,Tlr2,Tnfrsf21,Vav3,Zap70
GO Biological Process	GO:0018107	peptidyl-threonine phosphorylation	120	5.08143e-08	0.00065337	5.44475e-06	2.2472	24.9199	56	0.00848483	0.0190671	428	0.000788057	1	0.0236748	2.06385	10.1752	21	78	0.00752419	0.269231	unnamed,unnamed,unnamed,unnamed,unnamed,unnamed,unnamed,unnamed,unnamed,unnamed,unnamed,unnamed,unnamed,unnamed,unnamed,unnamed,unnamed,unnamed,unnamed,unnamed,unnamed,unnamed,unnamed,unnamed,unnamed,unnamed,unnamed,unnamed,unnamed,unnamed,unnamed,unnamed,unnamed,unnamed,unnamed,unnamed,unnamed,unnamed,unnamed,unnamed,unnamed,unnamed,unnamed,unnamed,unnamed,unnamed,unnamed,unnamed,unnamed,unnamed…	Acvr1,Bcl2,Camk1g,Camk2b,Camk2d,Cdk5r1,Dclk1,Dclk2,Dyrk1a,Gsk3b,Hipk2,Mapk8,Myo3a,Myo3b,Nlk,Prkca,Prkd1,Sbk1,Stk39,Tnks,Vrk1
GO Biological Process	GO:0021889	olfactory bulb interneuron differentiation	140	1.58922e-07	0.00204341	1.45958e-05	2.68004	13.8058	37	0.00470063	0.0125979	200	1.16411e-05	0.149681	0.000748404	4.92796	1.82631	9	14	0.00322465	0.642857	unnamed,unnamed,unnamed,unnamed,unnamed,unnamed,unnamed,unnamed,unnamed,unnamed,unnamed,unnamed,unnamed,unnamed,unnamed,unnamed,unnamed,unnamed,unnamed,unnamed,unnamed,unnamed,unnamed,unnamed,unnamed,unnamed,unnamed,unnamed,unnamed,unnamed,unnamed,unnamed,unnamed,unnamed,unnamed,unnamed,unnamed	Arx,Dlx5,Erbb4,Robo1,Robo2,Sall1,Sall3,Slit2,Wnt5a
GO Biological Process	GO:1902547	regulation of cellular response to vascular endothelial growth factor stimulus	141	1.66546e-07	0.00214144	1.51875e-05	3.28321	8.22365	27	0.00280002	0.00919305	496	0.00157392	1	0.0408013	3.57733	1.95677	7	15	0.00250806	0.466667	unnamed,unnamed,unnamed,unnamed,unnamed,unnamed,unnamed,unnamed,unnamed,unnamed,unnamed,unnamed,unnamed,unnamed,unnamed,unnamed,unnamed,unnamed,unnamed,unnamed,unnamed,unnamed,unnamed,unnamed,unnamed,unnamed,unnamed	Adamts12,Adamts3,Dcn,Jcad,Robo1,Tcf4,Xdh
GO Biological Process	GO:0060412	ventricular septum morphogenesis	149	2.2859e-07	0.00293921	1.97263e-05	2.1596	25.4677	55	0.00867133	0.0187266	260	4.15936e-05	0.534811	0.00205696	3.02594	4.95714	15	38	0.00537442	0.394737	unnamed,unnamed,unnamed,unnamed,unnamed,unnamed,unnamed,unnamed,unnamed,unnamed,unnamed,unnamed,unnamed,unnamed,unnamed,unnamed,unnamed,unnamed,unnamed,unnamed,unnamed,unnamed,unnamed,unnamed,unnamed,unnamed,unnamed,unnamed,unnamed,unnamed,unnamed,unnamed,unnamed,unnamed,unnamed,unnamed,unnamed,unnamed,unnamed,unnamed,unnamed,unnamed,unnamed,unnamed,unnamed,unnamed,unnamed,unnamed,unnamed,unnamed…	Acvr1,Cited2,Fgfr2,Fzd1,Hey1,Id2,Nfatc1,Prox1,Sav1,Smad7,Sox11,Sox4,Tbx3,Wnt5a,Zfpm1
GO Biological Process	GO:0046621	negative regulation of organ growth	164	3.63937e-07	0.0046795	2.85336e-05	2.36038	18.6411	44	0.00634699	0.0149813	465	0.00125704	1	0.0347591	2.72009	4.04398	11	31	0.00394124	0.354839	unnamed,unnamed,unnamed,unnamed,unnamed,unnamed,unnamed,unnamed,unnamed,unnamed,unnamed,unnamed,unnamed,unnamed,unnamed,unnamed,unnamed,unnamed,unnamed,unnamed,unnamed,unnamed,unnamed,unnamed,unnamed,unnamed,unnamed,unnamed,unnamed,unnamed,unnamed,unnamed,unnamed,unnamed,unnamed,unnamed,unnamed,unnamed,unnamed,unnamed,unnamed,unnamed,unnamed,unnamed	Ankrd26,Cga,Cited2,Cxadr,Fxn,Jarid2,Meis1,Pten,Sav1,Tcf7l2,Wwc1
GO Biological Process	GO:0008038	neuron recognition	166	4.09476e-07	0.00526505	3.17171e-05	2.07121	28.003	58	0.00953455	0.019748	50	3.82252e-11	4.91499e-07	9.82998e-09	4.94562	4.04398	20	31	0.00716589	0.645161	unnamed,unnamed,unnamed,unnamed,unnamed,unnamed,unnamed,unnamed,unnamed,unnamed,unnamed,unnamed,unnamed,unnamed,unnamed,unnamed,unnamed,unnamed,unnamed,unnamed,unnamed,unnamed,unnamed,unnamed,unnamed,unnamed,unnamed,unnamed,unnamed,unnamed,unnamed,unnamed,unnamed,unnamed,unnamed,unnamed,unnamed,unnamed,unnamed,unnamed,unnamed,unnamed,unnamed,unnamed,unnamed,unnamed,unnamed,unnamed,unnamed,unnamed…	Amigo1,App,Cdk5r1,Celsr3,Cnr1,Cntn2,Crtac1,Dscam,Dscaml1,Epha3,Epha4,Gap43,Ncam2,Nrp1,Robo1,Robo2,Robo3,Rtn4,Sema3a,Wnt5a
GO Biological Process	GO:0007019	microtubule depolymerization	218	3.20655e-06	0.0412298	0.000189128	3.31513	6.3346	21	0.00215683	0.00715015	447	0.000945499	1	0.0271974	3.83286	1.82631	7	14	0.00250806	0.5	unnamed,unnamed,unnamed,unnamed,unnamed,unnamed,unnamed,unnamed,unnamed,unnamed,unnamed,unnamed,unnamed,unnamed,unnamed,unnamed,unnamed,unnamed,unnamed,unnamed,unnamed	Ccsap,Kif2b,Nedd1,Stmn1,Stmn2,Stmn3,Stmn4
GO Biological Process	GO:0021891	olfactory bulb interneuron development	220	3.28066e-06	0.0421827	0.00019174	2.79662	9.6545	27	0.0032872	0.00919305	297	0.000108434	1	0.00469441	5.74928	1.04361	6	8	0.00214977	0.75	unnamed,unnamed,unnamed,unnamed,unnamed,unnamed,unnamed,unnamed,unnamed,unnamed,unnamed,unnamed,unnamed,unnamed,unnamed,unnamed,unnamed,unnamed,unnamed,unnamed,unnamed,unnamed,unnamed,unnamed,unnamed,unnamed,unnamed	Arx,Robo1,Robo2,Sall3,Slit2,Wnt5a
GO Biological Process	GO:0071803	positive regulation of podosome assembly	225	3.96511e-06	0.0509834	0.000226593	4.94968	2.62643	13	0.000894257	0.00442629	344	0.000277063	1	0.0103561	4.47166	1.56541	7	12	0.00250806	0.583333	unnamed,unnamed,unnamed,unnamed,unnamed,unnamed,unnamed,unnamed,unnamed,unnamed,unnamed,unnamed,unnamed	Asap1,Csf2,Fscn1,Lcp1,Mapk8,Mapk9,Src
GO Biological Process	GO:0021801	cerebral cortex radial glia guided migration	237	5.20472e-06	0.0669223	0.000282372	2.72498	9.90832	27	0.00337362	0.00919305	389	0.000480948	1	0.0158973	3.19405	3.13083	10	24	0.00358295	0.416667	unnamed,unnamed,unnamed,unnamed,unnamed,unnamed,unnamed,unnamed,unnamed,unnamed,unnamed,unnamed,unnamed,unnamed,unnamed,unnamed,unnamed,unnamed,unnamed,unnamed,unnamed,unnamed,unnamed,unnamed,unnamed,unnamed,unnamed	Cdk5r1,Ctnnb1,Dab1,Dcx,Disc1,Lrp8,Reln,Rtn4,Socs7,Srgap2
GO Biological Process	GO:0007616	long-term memory	259	9.00047e-06	0.115728	0.000446827	2.58703	10.8232	28	0.00368513	0.00953354	220	1.87458e-05	0.241034	0.00109561	3.35375	4.17443	14	32	0.00501612	0.4375	unnamed,unnamed,unnamed,unnamed,unnamed,unnamed,unnamed,unnamed,unnamed,unnamed,unnamed,unnamed,unnamed,unnamed,unnamed,unnamed,unnamed,unnamed,unnamed,unnamed,unnamed,unnamed,unnamed,unnamed,unnamed,unnamed,unnamed,unnamed	Adcy8,Btbd9,Calb1,Camk4,Ccnd2,Cpeb3,Drd2,Eif2ak4,Gria1,Npas4,Pja2,Prkcz,Reln,Shank1
GO Biological Process	GO:0021853	cerebral cortex GABAergic interneuron migration	273	1.22401e-05	0.157383	0.000576495	4.44466	2.92486	13	0.000995866	0.00442629	326	0.000201436	1	0.00794498	6.38809	0.782706	5	6	0.00179147	0.833333	unnamed,unnamed,unnamed,unnamed,unnamed,unnamed,unnamed,unnamed,unnamed,unnamed,unnamed,unnamed,unnamed	Arx,Cntn2,Drd1,Drd2,Lhx6
GO Biological Process	GO:0060850	regulation of transcription involved in cell fate commitment	276	1.30367e-05	0.167626	0.00060734	2.70239	9.25108	25	0.00314984	0.00851209	182	5.3091e-06	0.0682644	0.000375079	4.79107	2.08722	10	16	0.00358295	0.625	unnamed,unnamed,unnamed,unnamed,unnamed,unnamed,unnamed,unnamed,unnamed,unnamed,unnamed,unnamed,unnamed,unnamed,unnamed,unnamed,unnamed,unnamed,unnamed,unnamed,unnamed,unnamed,unnamed,unnamed,unnamed	Chd5,Dlx1,Dlx2,Lbx1,Nkx6-1,Nr2f2,Pax6,Prox1,Rora,Sox17
GO Biological Process	GO:0021894	cerebral cortex GABAergic interneuron development	287	1.71578e-05	0.220615	0.000768695	4.30121	3.02241	13	0.00102908	0.00442629	489	0.00149599	1	0.0393362	4.79107	1.04361	5	8	0.00179147	0.625	unnamed,unnamed,unnamed,unnamed,unnamed,unnamed,unnamed,unnamed,unnamed,unnamed,unnamed,unnamed,unnamed	Arx,Cntn2,Drd1,Drd2,Lhx6
GO Biological Process	GO:0061001	regulation of dendritic spine morphogenesis	342	5.26519e-05	0.676998	0.00197953	2.25879	13.2814	30	0.00452211	0.0102145	288	9.06742e-05	1	0.00404823	2.98111	4.69624	14	36	0.00501612	0.388889	unnamed,unnamed,unnamed,unnamed,unnamed,unnamed,unnamed,unnamed,unnamed,unnamed,unnamed,unnamed,unnamed,unnamed,unnamed,unnamed,unnamed,unnamed,unnamed,unnamed,unnamed,unnamed,unnamed,unnamed,unnamed,unnamed,unnamed,unnamed,unnamed,unnamed	Bhlhb9,Camk2b,Cdk5r1,Cux2,Epha4,Lrp8,Nlgn1,Pak3,Pdlim5,Pten,Reln,Sipa1l1,Srcin1,Ube3a
GO Biological Process	GO:0003025	regulation of systemic arterial blood pressure by baroreceptor feedback	357	6.72453e-05	0.86464	0.00242196	3.35589	4.46976	15	0.00152188	0.00510725	402	0.000628766	1	0.0201111	5.47551	0.913157	5	7	0.00179147	0.714286	unnamed,unnamed,unnamed,unnamed,unnamed,unnamed,unnamed,unnamed,unnamed,unnamed,unnamed,unnamed,unnamed,unnamed,unnamed	Adra1a,Adra1d,Asic2,Chrna7,Nav2
GO Biological Process	GO:0048755	branching morphogenesis of a nerve	404	0.000117535	1	0.00374077	3.35086	4.17803	14	0.00142255	0.00476677	471	0.00129462	1	0.0353424	6.13257	0.652255	4	5	0.00143318	0.8	unnamed,unnamed,unnamed,unnamed,unnamed,unnamed,unnamed,unnamed,unnamed,unnamed,unnamed,unnamed,unnamed,unnamed	Dlx2,Drd2,Fgfr2,Rere
GO Biological Process	GO:0050853	B cell receptor signaling pathway	407	0.000125659	1	0.00396985	2.38732	10.0531	24	0.00342292	0.0081716	442	0.000918182	1	0.0267104	2.81076	3.91353	11	30	0.00394124	0.366667	unnamed,unnamed,unnamed,unnamed,unnamed,unnamed,unnamed,unnamed,unnamed,unnamed,unnamed,unnamed,unnamed,unnamed,unnamed,unnamed,unnamed,unnamed,unnamed,unnamed,unnamed,unnamed,unnamed,unnamed	Abl1,Bcl2,Ctla4,Mef2c,Nfam1,Plcg2,Plekha1,Ptprc,Rftn1,Syk,Vav3

## Sheet: HC H3K27ac non-CIN-enriched
Ontology	ID	Desc	BinomRank	BinomP	BinomBonfP	BinomFdrQ	RegionFoldEnrich	ExpRegions	ObsRegions	GenomeFrac	SetCov	HyperRank	HyperP	HyperBonfP	HyperFdrQ	GeneFoldEnrich	ExpGenes	ObsGenes	TotalGenes	GeneSetCov	TermCov	Regions	Genes
GO Biological Process	GO:0010001	glial cell differentiation	1	5.57094e-11	7.16311e-07	7.16311e-07	2.93056	16.7203	49	0.0232874	0.0682451	6	9.3208e-10	1.19847e-05	1.99745e-06	3.71503	7.80612	29	172	0.0298661	0.168605	unnamed,unnamed,unnamed,unnamed,unnamed,unnamed,unnamed,unnamed,unnamed,unnamed,unnamed,unnamed,unnamed,unnamed,unnamed,unnamed,unnamed,unnamed,unnamed,unnamed,unnamed,unnamed,unnamed,unnamed,unnamed,unnamed,unnamed,unnamed,unnamed,unnamed,unnamed,unnamed,unnamed,unnamed,unnamed,unnamed,unnamed,unnamed,unnamed,unnamed,unnamed,unnamed,unnamed,unnamed,unnamed,unnamed,unnamed,unnamed,unnamed	Akt2,Cd9,Cdh2,Clu,Cnp,Dner,Egfr,Emx1,Gfap,Hes1,Id2,Id4,Klf15,Myrf,Nkx6-2,Notch1,Nrg1,Ntrk2,Olig1,Olig2,Phgdh,Phox2b,Plpp3,Ptprz1,Sox4,Sox9,Stat3,Tcf7l2,Tenm4
GO Biological Process	GO:0042063	gliogenesis	2	5.95509e-11	7.65706e-07	3.82853e-07	2.68542	20.8534	56	0.0290437	0.0779944	8	4.57521e-09	5.8828e-05	7.35351e-06	3.23435	9.89381	32	218	0.0329557	0.146789	unnamed,unnamed,unnamed,unnamed,unnamed,unnamed,unnamed,unnamed,unnamed,unnamed,unnamed,unnamed,unnamed,unnamed,unnamed,unnamed,unnamed,unnamed,unnamed,unnamed,unnamed,unnamed,unnamed,unnamed,unnamed,unnamed,unnamed,unnamed,unnamed,unnamed,unnamed,unnamed,unnamed,unnamed,unnamed,unnamed,unnamed,unnamed,unnamed,unnamed,unnamed,unnamed,unnamed,unnamed,unnamed,unnamed,unnamed,unnamed,unnamed,unnamed…	Akt2,Cd9,Cdh2,Clu,Cnp,Dab1,Dner,Egfr,Emx1,Gfap,Hes1,Id2,Id4,Klf15,Myrf,Nkx6-2,Notch1,Nr2e1,Nrg1,Ntrk2,Olig1,Olig2,P2ry1,Phgdh,Phox2b,Plpp3,Ptprz1,Sox4,Sox9,Stat3,Tcf7l2,Tenm4
GO Biological Process	GO:0002931	response to ischemia	5	3.85523e-10	4.95705e-06	9.9141e-07	6.86495	2.62202	18	0.00365183	0.0250696	82	3.90409e-05	0.501988	0.00612181	5.21858	1.72461	9	38	0.00926879	0.236842	unnamed,unnamed,unnamed,unnamed,unnamed,unnamed,unnamed,unnamed,unnamed,unnamed,unnamed,unnamed,unnamed,unnamed,unnamed,unnamed,unnamed,unnamed	Bcl2,Cib1,Cpeb4,Gja1,Map2k6,Per2,Ppargc1a,Ppif,Trp53
GO Biological Process	GO:0071496	cellular response to external stimulus	9	2.60319e-09	3.34718e-05	3.71909e-06	2.63609	18.2088	48	0.0253604	0.0668524	101	9.19121e-05	1	0.011701	2.18777	12.7984	28	282	0.0288363	0.0992908	unnamed,unnamed,unnamed,unnamed,unnamed,unnamed,unnamed,unnamed,unnamed,unnamed,unnamed,unnamed,unnamed,unnamed,unnamed,unnamed,unnamed,unnamed,unnamed,unnamed,unnamed,unnamed,unnamed,unnamed,unnamed,unnamed,unnamed,unnamed,unnamed,unnamed,unnamed,unnamed,unnamed,unnamed,unnamed,unnamed,unnamed,unnamed,unnamed,unnamed,unnamed,unnamed,unnamed,unnamed,unnamed,unnamed,unnamed,unnamed	Asgr1,Atg5,Bcl10,Bcl2,Cpeb4,Dap,Dapl1,Egfr,Foxo1,Gja1,Glul,Gm4922,Hnrnpl,Il6,Itga6,Jun,Klf10,Lep,Map3k14,Pck1,Pdk4,Ptn,Slc1a2,Sox9,Tcf7l2,Tnc,Trp53,Wrn
GO Biological Process	GO:0035019	somatic stem cell population maintenance	10	4.82865e-09	6.20868e-05	6.20868e-06	4.3156	5.56122	24	0.00774544	0.0334262	92	5.79086e-05	0.744588	0.00809335	4.49673	2.22384	10	49	0.0102987	0.204082	unnamed,unnamed,unnamed,unnamed,unnamed,unnamed,unnamed,unnamed,unnamed,unnamed,unnamed,unnamed,unnamed,unnamed,unnamed,unnamed,unnamed,unnamed,unnamed,unnamed,unnamed,unnamed,unnamed,unnamed	Hes1,Klf10,Nr2e1,Prdm16,Sall1,Sox2,Sox4,Sox9,Tcf7l2,Zfp36l2
GO Biological Process	GO:0030278	regulation of ossification	18	1.27275e-08	0.00016365	9.09167e-06	2.47458	19.8013	49	0.0275785	0.0682451	25	4.54488e-07	0.00584381	0.000233753	2.95979	9.12227	27	201	0.0278064	0.134328	unnamed,unnamed,unnamed,unnamed,unnamed,unnamed,unnamed,unnamed,unnamed,unnamed,unnamed,unnamed,unnamed,unnamed,unnamed,unnamed,unnamed,unnamed,unnamed,unnamed,unnamed,unnamed,unnamed,unnamed,unnamed,unnamed,unnamed,unnamed,unnamed,unnamed,unnamed,unnamed,unnamed,unnamed,unnamed,unnamed,unnamed,unnamed,unnamed,unnamed,unnamed,unnamed,unnamed,unnamed,unnamed,unnamed,unnamed,unnamed,unnamed	Ank,Ano6,Asxl2,Axin2,Bcl2,Bmpr1a,Bmpr1b,Gja1,Gpm6b,Id2,Id3,Id4,Igfbp5,Kremen1,Men1,Notch1,Pbx1,Ptch1,Ranbp3l,Rorb,S1pr1,Smad6,Sox2,Sox9,Tnn,Vegfa,Zhx3
GO Biological Process	GO:0001101	response to acid chemical	21	2.09972e-08	0.000269982	1.28563e-05	2.27101	24.6586	56	0.0343435	0.0779944	45	3.47482e-06	0.0446792	0.000992872	2.35583	14.4322	34	318	0.0350154	0.106918	unnamed,unnamed,unnamed,unnamed,unnamed,unnamed,unnamed,unnamed,unnamed,unnamed,unnamed,unnamed,unnamed,unnamed,unnamed,unnamed,unnamed,unnamed,unnamed,unnamed,unnamed,unnamed,unnamed,unnamed,unnamed,unnamed,unnamed,unnamed,unnamed,unnamed,unnamed,unnamed,unnamed,unnamed,unnamed,unnamed,unnamed,unnamed,unnamed,unnamed,unnamed,unnamed,unnamed,unnamed,unnamed,unnamed,unnamed,unnamed,unnamed,unnamed…	Abca1,Aldh1a2,Brinp2,Cbs,Ccr7,Cd9,Col16a1,Cpeb4,Dnaaf2,Egfr,Foxo1,Gja1,Gldc,Id3,Igf2r,Il6,Lep,Nat1,Ntrk2,Pck1,Pdgfc,Pdk4,Pid1,Ppargc1a,Ptch1,Ptn,Rorb,Slc1a2,Slc1a3,Sox2,Sox9,Sparc,Tnc,Xrcc5
GO Biological Process	GO:0030279	negative regulation of ossification	24	4.68369e-08	0.000602229	2.50929e-05	3.57478	7.27317	26	0.0101298	0.0362117	40	2.26764e-06	0.0291573	0.000728932	4.18367	3.58537	15	79	0.015448	0.189873	unnamed,unnamed,unnamed,unnamed,unnamed,unnamed,unnamed,unnamed,unnamed,unnamed,unnamed,unnamed,unnamed,unnamed,unnamed,unnamed,unnamed,unnamed,unnamed,unnamed,unnamed,unnamed,unnamed,unnamed,unnamed,unnamed	Axin2,Bcl2,Id2,Id3,Igfbp5,Kremen1,Men1,Notch1,Ptch1,Ranbp3l,Rorb,Smad6,Sox2,Sox9,Tnn
GO Biological Process	GO:0014013	regulation of gliogenesis	31	1.86631e-07	0.0023997	7.74097e-05	2.93766	10.5526	31	0.0146972	0.0431755	20	3.78667e-07	0.0048689	0.000243445	4.04706	4.44768	18	98	0.0185376	0.183673	unnamed,unnamed,unnamed,unnamed,unnamed,unnamed,unnamed,unnamed,unnamed,unnamed,unnamed,unnamed,unnamed,unnamed,unnamed,unnamed,unnamed,unnamed,unnamed,unnamed,unnamed,unnamed,unnamed,unnamed,unnamed,unnamed,unnamed,unnamed,unnamed,unnamed,unnamed	Cdh2,Dab1,Dlx2,Emx1,Gfap,Gpr37l1,Hes1,Id2,Id4,Nkx6-2,Notch1,Nr2e1,Olig2,Ptn,Ptprz1,Rheb,Tcf7l2,Tenm4
GO Biological Process	GO:0032835	glomerulus development	37	4.19836e-07	0.00539825	0.000145899	3.48748	6.59503	23	0.00918527	0.0320334	137	0.000219108	1	0.0205641	3.86561	2.58691	10	57	0.0102987	0.175439	unnamed,unnamed,unnamed,unnamed,unnamed,unnamed,unnamed,unnamed,unnamed,unnamed,unnamed,unnamed,unnamed,unnamed,unnamed,unnamed,unnamed,unnamed,unnamed,unnamed,unnamed,unnamed,unnamed	Bcl2,Ctnnd1,Hes1,Iqgap1,Kirrel3,Klf15,Notch1,Plce1,Sulf2,Wwtr1
GO Biological Process	GO:0031668	cellular response to extracellular stimulus	45	5.09579e-07	0.00655216	0.000145604	2.60234	13.4494	35	0.0187318	0.0487465	124	0.000166107	1	0.0172242	2.31407	9.93919	23	219	0.0236869	0.105023	unnamed,unnamed,unnamed,unnamed,unnamed,unnamed,unnamed,unnamed,unnamed,unnamed,unnamed,unnamed,unnamed,unnamed,unnamed,unnamed,unnamed,unnamed,unnamed,unnamed,unnamed,unnamed,unnamed,unnamed,unnamed,unnamed,unnamed,unnamed,unnamed,unnamed,unnamed,unnamed,unnamed,unnamed,unnamed	Asgr1,Atg5,Bcl2,Cpeb4,Dap,Dapl1,Foxo1,Glul,Gm4922,Hnrnpl,Il6,Itga6,Jun,Klf10,Lep,Pck1,Pdk4,Ptn,Slc1a2,Tcf7l2,Tnc,Trp53,Wrn
GO Biological Process	GO:0043547	positive regulation of GTPase activity	48	6.8765e-07	0.00884181	0.000184204	2.02006	28.217	57	0.0392995	0.0793872	19	2.75642e-07	0.00354421	0.000186537	2.40809	16.6107	40	366	0.0411946	0.10929	unnamed,unnamed,unnamed,unnamed,unnamed,unnamed,unnamed,unnamed,unnamed,unnamed,unnamed,unnamed,unnamed,unnamed,unnamed,unnamed,unnamed,unnamed,unnamed,unnamed,unnamed,unnamed,unnamed,unnamed,unnamed,unnamed,unnamed,unnamed,unnamed,unnamed,unnamed,unnamed,unnamed,unnamed,unnamed,unnamed,unnamed,unnamed,unnamed,unnamed,unnamed,unnamed,unnamed,unnamed,unnamed,unnamed,unnamed,unnamed,unnamed,unnamed…	Adrb1,Agrn,Akt2,Als2cl,Arfgap2,Arhgap10,Arhgap27,Arhgap31,Arhgef16,Axin2,Ccr7,Cdc42ep1,Fzd10,Gnao1,Gpr65,Itga6,Jun,Plekhg6,Prex1,Rabgap1l,Ranbp3l,Rasa2,Rasa3,Rgma,Rgs5,Rgs9,Ric8b,Rinl,Rsu1,S1pr1,Srgap3,Stard13,Tbc1d10a,Tbc1d16,Tbc1d2,Tbc1d4,Tbc1d5,Tbc1d7,Tbc1d8b,Usp6nl
GO Biological Process	GO:0044283	small molecule biosynthetic process	50	7.35235e-07	0.00945366	0.000189073	2.29387	18.7456	43	0.026108	0.0598886	191	0.000644307	1	0.0433744	1.89404	15.8392	30	349	0.030896	0.0859599	unnamed,unnamed,unnamed,unnamed,unnamed,unnamed,unnamed,unnamed,unnamed,unnamed,unnamed,unnamed,unnamed,unnamed,unnamed,unnamed,unnamed,unnamed,unnamed,unnamed,unnamed,unnamed,unnamed,unnamed,unnamed,unnamed,unnamed,unnamed,unnamed,unnamed,unnamed,unnamed,unnamed,unnamed,unnamed,unnamed,unnamed,unnamed,unnamed,unnamed,unnamed,unnamed,unnamed	Aass,Acot7,Acss1,Aldh1a2,Bhmt,Cbr4,Cbs,Chst15,Coq10a,Gamt,Glul,Gulo,Hacd2,Hmgcs2,Hsd17b3,Ipmk,Kynu,Lep,Mthfd1,Oat,Pck1,Pcx,Per2,Pgd,Phgdh,Ppargc1a,Prkag2,Ptges2,Qk,Slc1a3
GO Biological Process	GO:0030902	hindbrain development	52	8.27539e-07	0.0106405	0.000204625	2.43373	15.6139	38	0.0217463	0.0529248	58	8.62657e-06	0.11092	0.00191242	2.86833	7.66997	22	169	0.0226571	0.130178	unnamed,unnamed,unnamed,unnamed,unnamed,unnamed,unnamed,unnamed,unnamed,unnamed,unnamed,unnamed,unnamed,unnamed,unnamed,unnamed,unnamed,unnamed,unnamed,unnamed,unnamed,unnamed,unnamed,unnamed,unnamed,unnamed,unnamed,unnamed,unnamed,unnamed,unnamed,unnamed,unnamed,unnamed,unnamed,unnamed,unnamed,unnamed	Agtpbp1,Aldh1a2,Atp2b2,Bcl2,Cbs,Dab1,Gas1,Gli2,Herc1,Hes1,Lmx1a,Lmx1b,Myo16,Phox2a,Phox2b,Ppargc1a,Ptf1a,Ptn,Rfx4,Rora,Skor2,Trp53
GO Biological Process	GO:0019827	stem cell population maintenance	58	1.194e-06	0.0153524	0.000264697	2.63627	12.1384	32	0.0169058	0.0445682	88	4.89402e-05	0.629274	0.00715084	2.89498	6.21767	18	137	0.0185376	0.131387	unnamed,unnamed,unnamed,unnamed,unnamed,unnamed,unnamed,unnamed,unnamed,unnamed,unnamed,unnamed,unnamed,unnamed,unnamed,unnamed,unnamed,unnamed,unnamed,unnamed,unnamed,unnamed,unnamed,unnamed,unnamed,unnamed,unnamed,unnamed,unnamed,unnamed,unnamed,unnamed	Bmpr1a,Cdh2,Fancc,Foxo1,Foxo3,Hes1,Klf10,Notch1,Nr2e1,Prdm16,Prrx1,Sall1,Sox2,Sox4,Sox9,Stat3,Tcf7l2,Zfp36l2
GO Biological Process	GO:0014014	negative regulation of gliogenesis	59	1.25601e-06	0.0161498	0.000273726	3.7943	5.00751	19	0.00697424	0.0264624	64	1.38336e-05	0.177873	0.00277926	5.24619	1.90615	10	42	0.0102987	0.238095	unnamed,unnamed,unnamed,unnamed,unnamed,unnamed,unnamed,unnamed,unnamed,unnamed,unnamed,unnamed,unnamed,unnamed,unnamed,unnamed,unnamed,unnamed,unnamed	Dab1,Dlx2,Gpr37l1,Hes1,Id2,Id4,Nkx6-2,Notch1,Nr2e1,Ptn
GO Biological Process	GO:0045667	regulation of osteoblast differentiation	60	1.37273e-06	0.0176506	0.000294177	2.61857	12.2204	32	0.0170201	0.0445682	74	2.66111e-05	0.342166	0.00462386	3.14771	5.40075	17	119	0.0175077	0.142857	unnamed,unnamed,unnamed,unnamed,unnamed,unnamed,unnamed,unnamed,unnamed,unnamed,unnamed,unnamed,unnamed,unnamed,unnamed,unnamed,unnamed,unnamed,unnamed,unnamed,unnamed,unnamed,unnamed,unnamed,unnamed,unnamed,unnamed,unnamed,unnamed,unnamed,unnamed,unnamed	Axin2,Bmpr1a,Bmpr1b,Gja1,Id2,Id3,Id4,Igfbp5,Men1,Notch1,Ptch1,Ranbp3l,Rorb,Sox2,Tnn,Vegfa,Zhx3
GO Biological Process	GO:0045686	negative regulation of glial cell differentiation	65	2.19558e-06	0.0282307	0.000434319	4.49866	3.33433	15	0.00464391	0.0208914	30	8.3313e-07	0.0107124	0.00035708	7.93224	1.13461	9	25	0.00926879	0.36	unnamed,unnamed,unnamed,unnamed,unnamed,unnamed,unnamed,unnamed,unnamed,unnamed,unnamed,unnamed,unnamed,unnamed,unnamed	Dab1,Dlx2,Gpr37l1,Hes1,Id2,Id4,Nkx6-2,Notch1,Nr2e1
GO Biological Process	GO:2000177	regulation of neural precursor cell proliferation	66	2.20216e-06	0.0283154	0.000429021	2.77008	10.108	28	0.014078	0.0389972	33	1.16308e-06	0.0149549	0.000453179	3.94292	4.31152	17	95	0.0175077	0.178947	unnamed,unnamed,unnamed,unnamed,unnamed,unnamed,unnamed,unnamed,unnamed,unnamed,unnamed,unnamed,unnamed,unnamed,unnamed,unnamed,unnamed,unnamed,unnamed,unnamed,unnamed,unnamed,unnamed,unnamed,unnamed,unnamed,unnamed,unnamed	Cdh2,Dmrta2,Emx1,Foxo1,Foxo3,Gli2,Gpr37l1,Id2,Notch1,Nr2e1,Ptprz1,Rsu1,Sall1,Skor2,Sox2,Trp53,Vegfa
GO Biological Process	GO:0022037	metencephalon development	67	2.24127e-06	0.0288183	0.000430124	2.65422	11.3027	30	0.015742	0.0417827	47	4.0681e-06	0.0523077	0.00111293	3.32259	5.71844	19	126	0.0195675	0.150794	unnamed,unnamed,unnamed,unnamed,unnamed,unnamed,unnamed,unnamed,unnamed,unnamed,unnamed,unnamed,unnamed,unnamed,unnamed,unnamed,unnamed,unnamed,unnamed,unnamed,unnamed,unnamed,unnamed,unnamed,unnamed,unnamed,unnamed,unnamed,unnamed,unnamed	Agtpbp1,Atp2b2,Bcl2,Cbs,Dab1,Gas1,Gli2,Herc1,Lmx1a,Lmx1b,Myo16,Phox2a,Ppargc1a,Ptf1a,Ptn,Rfx4,Rora,Skor2,Trp53
GO Biological Process	GO:0016051	carbohydrate biosynthetic process	73	2.85275e-06	0.0366807	0.000502475	3.31657	6.33184	21	0.00881872	0.0292479	140	0.000256814	1	0.0235866	3.1135	4.17537	13	92	0.0133883	0.141304	unnamed,unnamed,unnamed,unnamed,unnamed,unnamed,unnamed,unnamed,unnamed,unnamed,unnamed,unnamed,unnamed,unnamed,unnamed,unnamed,unnamed,unnamed,unnamed,unnamed,unnamed	Akt2,B3galt1,Chst15,Gulo,Lep,Pck1,Pcx,Per2,Pgd,Ppargc1a,Ppp1r3c,St3gal4,St6galnac5
GO Biological Process	GO:0098727	maintenance of cell number	77	3.69784e-06	0.0475468	0.000617491	2.49434	12.829	32	0.0178677	0.0445682	97	7.17449e-05	0.922496	0.00951026	2.81285	6.39921	18	141	0.0185376	0.12766	unnamed,unnamed,unnamed,unnamed,unnamed,unnamed,unnamed,unnamed,unnamed,unnamed,unnamed,unnamed,unnamed,unnamed,unnamed,unnamed,unnamed,unnamed,unnamed,unnamed,unnamed,unnamed,unnamed,unnamed,unnamed,unnamed,unnamed,unnamed,unnamed,unnamed,unnamed,unnamed	Bmpr1a,Cdh2,Fancc,Foxo1,Foxo3,Hes1,Klf10,Notch1,Nr2e1,Prdm16,Prrx1,Sall1,Sox2,Sox4,Sox9,Stat3,Tcf7l2,Zfp36l2
GO Biological Process	GO:1903670	regulation of sprouting angiogenesis	80	3.93325e-06	0.0505737	0.000632172	4.28349	3.50182	15	0.00487719	0.0208914	150	0.000306703	1	0.0262906	4.51979	1.76999	8	39	0.00823893	0.205128	unnamed,unnamed,unnamed,unnamed,unnamed,unnamed,unnamed,unnamed,unnamed,unnamed,unnamed,unnamed,unnamed,unnamed,unnamed	Adamts9,Cib1,Fgf1,Mmrn2,Notch1,Nr2e1,Stard13,Vegfa
GO Biological Process	GO:0090049	regulation of cell migration involved in sprouting angiogenesis	95	9.36227e-06	0.12038	0.00126716	4.9186	2.43972	12	0.00339794	0.0167131	184	0.000572762	1	0.0400249	5.5085	1.08923	6	24	0.0061792	0.25	unnamed,unnamed,unnamed,unnamed,unnamed,unnamed,unnamed,unnamed,unnamed,unnamed,unnamed,unnamed	Cib1,Mmrn2,Notch1,Nr2e1,Stard13,Vegfa
GO Biological Process	GO:0007568	aging	98	9.66286e-06	0.124245	0.00126781	2.13317	18.7515	40	0.0261162	0.0557103	16	1.98733e-07	0.00255531	0.000159707	2.76505	11.573	32	255	0.0329557	0.12549	unnamed,unnamed,unnamed,unnamed,unnamed,unnamed,unnamed,unnamed,unnamed,unnamed,unnamed,unnamed,unnamed,unnamed,unnamed,unnamed,unnamed,unnamed,unnamed,unnamed,unnamed,unnamed,unnamed,unnamed,unnamed,unnamed,unnamed,unnamed,unnamed,unnamed,unnamed,unnamed,unnamed,unnamed,unnamed,unnamed,unnamed,unnamed,unnamed,unnamed	Adm,Amfr,Arntl,Bcl2,Cacybp,Cnp,Ctsc,Foxo3,Gnao1,Grm5,Hmga1,Id2,Igfbp5,Il6,Jun,Morc3,Nat1,P2ry1,Pck1,Pdcd4,Polg,Ppargc1a,Prdm2,Rad54b,Sec63,Slc1a2,Stat3,Tacr3,Tfcp2l1,Trp53,Wrn,Zfp217
GO Biological Process	GO:0021533	cell differentiation in hindbrain	103	1.11927e-05	0.143916	0.00139724	4.16324	3.36276	14	0.00468351	0.0194986	199	0.000724938	1	0.0468405	5.28816	1.13461	6	25	0.0061792	0.24	unnamed,unnamed,unnamed,unnamed,unnamed,unnamed,unnamed,unnamed,unnamed,unnamed,unnamed,unnamed,unnamed,unnamed	Agtpbp1,Atp2b2,Herc1,Phox2b,Rora,Skor2
GO Biological Process	GO:2000811	negative regulation of anoikis	104	1.12614e-05	0.144799	0.0013923	6.70932	1.34142	9	0.00186827	0.0125348	163	0.000390891	1	0.0308349	7.34466	0.680767	5	15	0.00514933	0.333333	unnamed,unnamed,unnamed,unnamed,unnamed,unnamed,unnamed,unnamed,unnamed	Bcl2,Mcl1,Notch1,Ntrk2,Pdk4
GO Biological Process	GO:0031669	cellular response to nutrient levels	113	1.23558e-05	0.158871	0.00140594	2.47136	11.7344	29	0.0163432	0.04039	165	0.000390913	1	0.0304628	2.33164	8.57766	20	189	0.0205973	0.10582	unnamed,unnamed,unnamed,unnamed,unnamed,unnamed,unnamed,unnamed,unnamed,unnamed,unnamed,unnamed,unnamed,unnamed,unnamed,unnamed,unnamed,unnamed,unnamed,unnamed,unnamed,unnamed,unnamed,unnamed,unnamed,unnamed,unnamed,unnamed,unnamed	Atg5,Bcl2,Cpeb4,Dap,Dapl1,Foxo1,Glul,Gm4922,Hnrnpl,Il6,Jun,Klf10,Lep,Pck1,Pdk4,Ptn,Tcf7l2,Tnc,Trp53,Wrn
GO Biological Process	GO:0048709	oligodendrocyte differentiation	119	1.39829e-05	0.179792	0.00151085	2.89022	7.61189	22	0.0106015	0.0306407	13	1.07762e-07	0.0013856	0.000106585	4.89644	3.26768	16	72	0.0164779	0.222222	unnamed,unnamed,unnamed,unnamed,unnamed,unnamed,unnamed,unnamed,unnamed,unnamed,unnamed,unnamed,unnamed,unnamed,unnamed,unnamed,unnamed,unnamed,unnamed,unnamed,unnamed,unnamed	Cd9,Clu,Cnp,Id2,Id4,Myrf,Nkx6-2,Notch1,Nrg1,Ntrk2,Olig1,Olig2,Ptprz1,Sox9,Tcf7l2,Tenm4
GO Biological Process	GO:0045668	negative regulation of osteoblast differentiation	124	1.59734e-05	0.205386	0.00165634	3.6009	4.44333	16	0.00618848	0.0222841	52	6.16073e-06	0.0792146	0.00152336	5.15689	2.13307	11	47	0.0113285	0.234043	unnamed,unnamed,unnamed,unnamed,unnamed,unnamed,unnamed,unnamed,unnamed,unnamed,unnamed,unnamed,unnamed,unnamed,unnamed,unnamed	Axin2,Id2,Id3,Igfbp5,Men1,Notch1,Ptch1,Ranbp3l,Rorb,Sox2,Tnn
GO Biological Process	GO:0021575	hindbrain morphogenesis	135	2.21953e-05	0.285387	0.00211398	3.34385	5.08396	17	0.00708072	0.0236769	44	3.40009e-06	0.0437183	0.000993598	4.98883	2.40537	12	53	0.0123584	0.226415	unnamed,unnamed,unnamed,unnamed,unnamed,unnamed,unnamed,unnamed,unnamed,unnamed,unnamed,unnamed,unnamed,unnamed,unnamed,unnamed,unnamed	Agtpbp1,Atp2b2,Cbs,Dab1,Gas1,Gli2,Herc1,Hes1,Lmx1b,Rfx4,Rora,Skor2
GO Biological Process	GO:0045685	regulation of glial cell differentiation	143	2.60624e-05	0.33511	0.00234343	2.94586	6.78919	20	0.0094557	0.0278551	35	1.50876e-06	0.0193997	0.000554277	4.93865	2.6323	13	58	0.0133883	0.224138	unnamed,unnamed,unnamed,unnamed,unnamed,unnamed,unnamed,unnamed,unnamed,unnamed,unnamed,unnamed,unnamed,unnamed,unnamed,unnamed,unnamed,unnamed,unnamed,unnamed	Dab1,Dlx2,Gpr37l1,Hes1,Id2,Id4,Nkx6-2,Notch1,Nr2e1,Olig2,Rheb,Tcf7l2,Tenm4
GO Biological Process	GO:0048840	otolith development	145	2.90183e-05	0.373117	0.00257322	6.87462	1.1637	8	0.00162075	0.0111421	112	0.000132195	1	0.0151764	12.5908	0.317691	4	7	0.00411946	0.571429	unnamed,unnamed,unnamed,unnamed,unnamed,unnamed,unnamed,unnamed	Atg5,Atp2b2,Lrig1,Lrig3
GO Biological Process	GO:0006809	nitric oxide biosynthetic process	148	3.172e-05	0.407855	0.00275578	8.1491	0.858991	7	0.00119637	0.0097493	197	0.000710683	1	0.0463856	8.81359	0.453844	4	10	0.00411946	0.4	unnamed,unnamed,unnamed,unnamed,unnamed,unnamed,unnamed	Cyp1b1,Ddah1,Rora,Slc7a2
GO Biological Process	GO:0021587	cerebellum morphogenesis	150	3.27315e-05	0.420861	0.00280574	3.38916	4.72094	16	0.00657512	0.0222841	60	9.48372e-06	0.121942	0.00203236	4.94641	2.22384	11	49	0.0113285	0.22449	unnamed,unnamed,unnamed,unnamed,unnamed,unnamed,unnamed,unnamed,unnamed,unnamed,unnamed,unnamed,unnamed,unnamed,unnamed,unnamed	Agtpbp1,Atp2b2,Cbs,Dab1,Gas1,Gli2,Herc1,Lmx1b,Rfx4,Rora,Skor2
GO Biological Process	GO:0072006	nephron development	154	3.72438e-05	0.47888	0.00310961	2.12475	16.4725	35	0.0229422	0.0487465	153	0.000323776	1	0.0272099	2.67079	5.99075	16	132	0.0164779	0.121212	unnamed,unnamed,unnamed,unnamed,unnamed,unnamed,unnamed,unnamed,unnamed,unnamed,unnamed,unnamed,unnamed,unnamed,unnamed,unnamed,unnamed,unnamed,unnamed,unnamed,unnamed,unnamed,unnamed,unnamed,unnamed,unnamed,unnamed,unnamed,unnamed,unnamed,unnamed,unnamed,unnamed,unnamed,unnamed	Bcl2,Ctnnd1,Fgf1,Hes1,Iqgap1,Kirrel3,Klf15,Notch1,Pbx1,Plce1,Pou3f3,Ptch1,Sall1,Sox9,Sulf2,Wwtr1
GO Biological Process	GO:0045598	regulation of fat cell differentiation	175	6.51305e-05	0.837448	0.00478542	2.2489	12.8952	29	0.0179599	0.04039	116	0.000142227	1	0.0157651	2.86621	5.58229	16	123	0.0164779	0.130081	unnamed,unnamed,unnamed,unnamed,unnamed,unnamed,unnamed,unnamed,unnamed,unnamed,unnamed,unnamed,unnamed,unnamed,unnamed,unnamed,unnamed,unnamed,unnamed,unnamed,unnamed,unnamed,unnamed,unnamed,unnamed,unnamed,unnamed,unnamed,unnamed	Arntl,Asxl2,Foxo1,Hes1,Id2,Id4,Klf5,Lep,Prdm16,Rora,Runx1t1,Tcf7l2,Trib2,Vegfa,Wwtr1,Zfp36l2
GO Biological Process	GO:0021549	cerebellum development	178	6.93761e-05	0.892038	0.00501145	2.41422	10.3553	25	0.0144224	0.0348189	66	1.50098e-05	0.192996	0.00292418	3.28577	5.17383	17	114	0.0175077	0.149123	unnamed,unnamed,unnamed,unnamed,unnamed,unnamed,unnamed,unnamed,unnamed,unnamed,unnamed,unnamed,unnamed,unnamed,unnamed,unnamed,unnamed,unnamed,unnamed,unnamed,unnamed,unnamed,unnamed,unnamed,unnamed	Agtpbp1,Atp2b2,Cbs,Dab1,Gas1,Gli2,Herc1,Lmx1a,Lmx1b,Myo16,Ppargc1a,Ptf1a,Ptn,Rfx4,Rora,Skor2,Trp53
GO Biological Process	GO:0045599	negative regulation of fat cell differentiation	191	8.9853e-05	1	0.00604884	2.97881	5.70698	17	0.00794844	0.0236769	94	6.94697e-05	0.893242	0.00950257	4.4068	2.26922	10	50	0.0102987	0.2	unnamed,unnamed,unnamed,unnamed,unnamed,unnamed,unnamed,unnamed,unnamed,unnamed,unnamed,unnamed,unnamed,unnamed,unnamed,unnamed,unnamed	Arntl,Foxo1,Id4,Rora,Runx1t1,Tcf7l2,Trib2,Vegfa,Wwtr1,Zfp36l2
GO Biological Process	GO:0048762	mesenchymal cell differentiation	196	0.000100413	1	0.00658732	2.04308	16.6415	34	0.0231776	0.0473538	161	0.000384178	1	0.0306817	2.63092	6.08151	16	134	0.0164779	0.119403	unnamed,unnamed,unnamed,unnamed,unnamed,unnamed,unnamed,unnamed,unnamed,unnamed,unnamed,unnamed,unnamed,unnamed,unnamed,unnamed,unnamed,unnamed,unnamed,unnamed,unnamed,unnamed,unnamed,unnamed,unnamed,unnamed,unnamed,unnamed,unnamed,unnamed,unnamed,unnamed,unnamed,unnamed	Aldh1a2,Bcl2,Bmpr1a,Ednra,Fgfr1,Gja1,Hes1,Kbtbd8,Notch1,Pdcd4,Pef1,Phox2b,Ranbp3l,Sox9,Wwtr1,Zeb2
GO Biological Process	GO:0090630	activation of GTPase activity	198	0.000103759	1	0.00673805	2.8357	6.34764	18	0.00884072	0.0250696	109	0.000116452	1	0.0137371	3.57308	3.35845	12	74	0.0123584	0.162162	unnamed,unnamed,unnamed,unnamed,unnamed,unnamed,unnamed,unnamed,unnamed,unnamed,unnamed,unnamed,unnamed,unnamed,unnamed,unnamed,unnamed,unnamed	Akt2,Arhgef16,Gpr65,Rabgap1l,Tbc1d10a,Tbc1d16,Tbc1d2,Tbc1d4,Tbc1d5,Tbc1d7,Tbc1d8b,Usp6nl
GO Biological Process	GO:0021702	cerebellar Purkinje cell differentiation	201	0.000106438	1	0.00680888	5.69283	1.40528	8	0.00195721	0.0111421	128	0.00018075	1	0.0181569	8.47461	0.589998	5	13	0.00514933	0.384615	unnamed,unnamed,unnamed,unnamed,unnamed,unnamed,unnamed,unnamed	Agtpbp1,Atp2b2,Herc1,Rora,Skor2
GO Biological Process	GO:0021694	cerebellar Purkinje cell layer formation	217	0.000126102	1	0.00747197	5.55203	1.44091	8	0.00200685	0.0111421	143	0.000270679	1	0.0243384	7.86928	0.635382	5	14	0.00514933	0.357143	unnamed,unnamed,unnamed,unnamed,unnamed,unnamed,unnamed,unnamed	Agtpbp1,Atp2b2,Herc1,Rora,Skor2
GO Biological Process	GO:0032526	response to retinoic acid	238	0.000160143	1	0.00865178	2.4396	9.01786	22	0.0125597	0.0306407	187	0.000586101	1	0.0402999	2.86442	4.53844	13	100	0.0133883	0.13	unnamed,unnamed,unnamed,unnamed,unnamed,unnamed,unnamed,unnamed,unnamed,unnamed,unnamed,unnamed,unnamed,unnamed,unnamed,unnamed,unnamed,unnamed,unnamed,unnamed,unnamed,unnamed	Abca1,Aldh1a2,Brinp2,Dnaaf2,Gja1,Igf2r,Lep,Pck1,Ptch1,Rorb,Sox2,Sox9,Tnc
GO Biological Process	GO:0031338	regulation of vesicle fusion	245	0.000195547	1	0.0102626	3.17171	4.41403	14	0.00614767	0.0194986	84	4.30919e-05	0.554076	0.00659614	4.25217	2.58691	11	57	0.0113285	0.192983	unnamed,unnamed,unnamed,unnamed,unnamed,unnamed,unnamed,unnamed,unnamed,unnamed,unnamed,unnamed,unnamed,unnamed	Akt2,Rabgap1l,Stxbp6,Tbc1d10a,Tbc1d16,Tbc1d2,Tbc1d4,Tbc1d5,Tbc1d8b,Trim9,Usp6nl
GO Biological Process	GO:0010594	regulation of endothelial cell migration	289	0.000371653	1	0.0165353	2.08499	12.9497	27	0.0180358	0.0376045	46	3.60568e-06	0.0463619	0.00100787	3.34917	5.67305	19	125	0.0195675	0.152	unnamed,unnamed,unnamed,unnamed,unnamed,unnamed,unnamed,unnamed,unnamed,unnamed,unnamed,unnamed,unnamed,unnamed,unnamed,unnamed,unnamed,unnamed,unnamed,unnamed,unnamed,unnamed,unnamed,unnamed,unnamed,unnamed,unnamed	Adamts9,Amotl1,Cib1,Emp2,Ets1,Fgf1,Fgfr1,Mmrn2,Notch1,Nr2e1,Nr2f2,Plcg1,Plpp3,Ptprm,Sema4a,Sparc,Stard13,Stat5a,Vegfa
GO Biological Process	GO:0048710	regulation of astrocyte differentiation	294	0.000390441	1	0.0170758	3.29617	3.64059	12	0.00507045	0.0167131	111	0.000119504	1	0.0138431	5.93223	1.17999	7	26	0.00720906	0.269231	unnamed,unnamed,unnamed,unnamed,unnamed,unnamed,unnamed,unnamed,unnamed,unnamed,unnamed,unnamed	Dab1,Gpr37l1,Hes1,Id2,Id4,Notch1,Nr2e1
GO Biological Process	GO:0042594	response to starvation	297	0.000403244	1	0.0174576	2.18542	10.9818	24	0.015295	0.0334262	195	0.000683464	1	0.0450665	2.28768	8.30535	19	183	0.0195675	0.103825	unnamed,unnamed,unnamed,unnamed,unnamed,unnamed,unnamed,unnamed,unnamed,unnamed,unnamed,unnamed,unnamed,unnamed,unnamed,unnamed,unnamed,unnamed,unnamed,unnamed,unnamed,unnamed,unnamed,unnamed	Adm,Atg5,Bcl2,Cpeb4,Dap,Dapl1,Foxo1,Glul,Gm4922,Hnrnpl,Jun,Klf10,Pck1,Pdk4,Ppargc1a,Tbc1d5,Tcf7l2,Trp53,Wrn
GO Biological Process	GO:0048713	regulation of oligodendrocyte differentiation	302	0.000434439	1	0.0184968	3.25616	3.68533	12	0.00513276	0.0167131	57	8.58475e-06	0.110383	0.00193654	6.19706	1.4523	9	32	0.00926879	0.28125	unnamed,unnamed,unnamed,unnamed,unnamed,unnamed,unnamed,unnamed,unnamed,unnamed,unnamed,unnamed	Dlx2,Hes1,Id2,Id4,Notch1,Olig2,Rheb,Tcf7l2,Tenm4
GO Biological Process	GO:2000380	regulation of mesoderm development	311	0.000473042	1	0.0195575	4.54736	1.75926	8	0.00245023	0.0111421	182	0.000547411	1	0.0386737	6.88562	0.726151	5	16	0.00514933	0.3125	unnamed,unnamed,unnamed,unnamed,unnamed,unnamed,unnamed,unnamed	Bmpr1a,Cer1,Fgfr1,Sall1,Smad2
GO Biological Process	GO:0009953	dorsal/ventral pattern formation	340	0.000645846	1	0.0244244	2.29961	8.69712	20	0.012113	0.0278551	114	0.000133795	1	0.0150907	3.14771	4.44768	14	98	0.0144181	0.142857	unnamed,unnamed,unnamed,unnamed,unnamed,unnamed,unnamed,unnamed,unnamed,unnamed,unnamed,unnamed,unnamed,unnamed,unnamed,unnamed,unnamed,unnamed,unnamed,unnamed	Bmpr1a,Bmpr1b,Cer1,Dusp6,Gas1,Gli2,Lmx1b,Nkx6-2,Ptch1,Rfx4,Smad2,Smad6,Sox1,Wdr19
GO Biological Process	GO:0046887	positive regulation of hormone secretion	357	0.000728782	1	0.0262484	2.27665	8.78484	20	0.0122352	0.0278551	151	0.000321774	1	0.0273998	2.77739	5.40075	15	119	0.015448	0.12605	unnamed,unnamed,unnamed,unnamed,unnamed,unnamed,unnamed,unnamed,unnamed,unnamed,unnamed,unnamed,unnamed,unnamed,unnamed,unnamed,unnamed,unnamed,unnamed,unnamed	Cyp2j5,Egfr,Fgfr1,Galr1,Gja1,Glul,Irs2,Lep,Myrip,P2ry1,Pfkm,Rasl10b,Sox4,Sybu,Tcf7l2
GO Biological Process	GO:0043462	regulation of ATPase activity	392	0.00105761	1	0.0346906	3.11405	3.53238	11	0.00491975	0.0153203	185	0.000577145	1	0.0401131	3.44281	2.9046	10	64	0.0102987	0.15625	unnamed,unnamed,unnamed,unnamed,unnamed,unnamed,unnamed,unnamed,unnamed,unnamed,unnamed	Agrn,Atp1b2,Cnn3,Dhx9,Dnajb6,Dync1i1,Gm34302,Pln,Ppif,Sumo1
GO Biological Process	GO:0046364	monosaccharide biosynthetic process	405	0.00116184	1	0.0368863	4.47045	1.56584	7	0.00218083	0.0097493	176	0.000482011	1	0.0352142	4.81993	1.4523	7	32	0.00720906	0.21875	unnamed,unnamed,unnamed,unnamed,unnamed,unnamed,unnamed	Chst15,Gulo,Pck1,Pcx,Per2,Pgd,Ppargc1a
GO Biological Process	GO:0048715	negative regulation of oligodendrocyte differentiation	409	0.00117778	1	0.0370265	4.45973	1.5696	7	0.00218608	0.0097493	108	0.000115546	1	0.0137564	9.18083	0.544613	5	12	0.00514933	0.416667	unnamed,unnamed,unnamed,unnamed,unnamed,unnamed,unnamed	Dlx2,Hes1,Id2,Id4,Notch1
GO Biological Process	GO:2000650	negative regulation of sodium ion transmembrane transporter activity	457	0.00148509	1	0.041784	4.99688	1.20075	6	0.00167235	0.00835655	95	7.00194e-05	0.900309	0.00947694	10.0154	0.499229	5	11	0.00514933	0.454545	unnamed,unnamed,unnamed,unnamed,unnamed,unnamed	Agrn,Nedd4,Nedd4l,Slc9a3r1,Stk39
GO Biological Process	GO:1902306	negative regulation of sodium ion transmembrane transport	461	0.00150731	1	0.0420411	4.98206	1.20432	6	0.00167733	0.00835655	128	0.00018075	1	0.0181569	8.47461	0.589998	5	13	0.00514933	0.384615	unnamed,unnamed,unnamed,unnamed,unnamed,unnamed	Agrn,Nedd4,Nedd4l,Slc9a3r1,Stk39
GO Biological Process	GO:0032368	regulation of lipid transport	471	0.00158635	1	0.0433065	2.54902	5.49231	14	0.00764945	0.0194986	179	0.000531568	1	0.0381838	2.89335	4.49306	13	99	0.0133883	0.131313	unnamed,unnamed,unnamed,unnamed,unnamed,unnamed,unnamed,unnamed,unnamed,unnamed,unnamed,unnamed,unnamed,unnamed	Abca1,Akt2,Apoc1,Atp8a1,Cry2,Cyp2j5,Galr1,Irs2,Itgav,Lep,Map2k6,Pomc,Ptch1
GO Biological Process	GO:2000322	regulation of glucocorticoid receptor signaling pathway	487	0.00179799	1	0.0474714	5.89698	0.847892	5	0.00118091	0.00696379	197	0.000710683	1	0.0463856	8.81359	0.453844	4	10	0.00411946	0.4	unnamed,unnamed,unnamed,unnamed,unnamed	Arntl,Cry2,Ntrk2,Ppp5c

## Sheet: HC H3K27ac common
Ontology	ID	Desc	BinomRank	BinomP	BinomBonfP	BinomFdrQ	RegionFoldEnrich	ExpRegions	ObsRegions	GenomeFrac	SetCov	HyperRank	HyperP	HyperBonfP	HyperFdrQ	GeneFoldEnrich	ExpGenes	ObsGenes	TotalGenes	GeneSetCov	TermCov	Regions	Genes
GO Biological Process	GO:0061014	positive regulation of mRNA catabolic process	38	1.43373e-25	1.84349e-21	4.8513e-23	2.74015	52.9167	145	0.00207062	0.00567381	1031	0.000212168	1	0.00264603	1.47671	16.9295	25	26	0.00179456	0.961538	unnamed,unnamed,unnamed,unnamed,unnamed,unnamed,unnamed,unnamed,unnamed,unnamed,unnamed,unnamed,unnamed,unnamed,unnamed,unnamed,unnamed,unnamed,unnamed,unnamed,unnamed,unnamed,unnamed,unnamed,unnamed,unnamed,unnamed,unnamed,unnamed,unnamed,unnamed,unnamed,unnamed,unnamed,unnamed,unnamed,unnamed,unnamed,unnamed,unnamed,unnamed,unnamed,unnamed,unnamed,unnamed,unnamed,unnamed,unnamed,unnamed,unnamed…	Ago2,Btg2,Cnot1,Cnot7,Cnot8,Cpeb3,Gtpbp1,Khsrp,Nanos2,Nanos3,Pabpc1,Pnpt1,Polr2g,Prr5l,Rc3h1,Tnrc6a,Tnrc6b,Tnrc6c,Tob1,Upf1,Zc3h12a,Zc3hav1,Zfp36,Zfp36l1,Zfp36l2
GO Biological Process	GO:0006335	DNA replication-dependent nucleosome assembly	39	1.86962e-25	2.40396e-21	6.16399e-23	5.93757	9.59988	57	0.000375641	0.0022304	1192	0.00071121	1	0.00767176	1.39617	21.4874	30	33	0.00215347	0.909091	unnamed,unnamed,unnamed,unnamed,unnamed,unnamed,unnamed,unnamed,unnamed,unnamed,unnamed,unnamed,unnamed,unnamed,unnamed,unnamed,unnamed,unnamed,unnamed,unnamed,unnamed,unnamed,unnamed,unnamed,unnamed,unnamed,unnamed,unnamed,unnamed,unnamed,unnamed,unnamed,unnamed,unnamed,unnamed,unnamed,unnamed,unnamed,unnamed,unnamed,unnamed,unnamed,unnamed,unnamed,unnamed,unnamed,unnamed,unnamed,unnamed,unnamed…	Asf1a,Asf1b,Chaf1a,Chaf1b,Hat1,Hist1h3a,Hist1h3b,Hist1h3c,Hist1h3d,Hist1h3e,Hist1h3f,Hist1h3g,Hist1h3h,Hist1h3i,Hist1h4a,Hist1h4c,Hist1h4d,Hist1h4f,Hist1h4h,Hist1h4i,Hist1h4j,Hist1h4k,Hist2h3b,Hist2h3c1,Hist2h3c2,Hist2h4,Hist4h4,Ipo4,Nasp,Rbbp4
GO Biological Process	GO:0046902	regulation of mitochondrial membrane permeability	46	2.28422e-24	2.93706e-20	6.38491e-22	2.36954	75.9641	180	0.00297246	0.00704336	1089	0.000348433	1	0.004114	1.33294	34.5101	46	53	0.00330199	0.867924	unnamed,unnamed,unnamed,unnamed,unnamed,unnamed,unnamed,unnamed,unnamed,unnamed,unnamed,unnamed,unnamed,unnamed,unnamed,unnamed,unnamed,unnamed,unnamed,unnamed,unnamed,unnamed,unnamed,unnamed,unnamed,unnamed,unnamed,unnamed,unnamed,unnamed,unnamed,unnamed,unnamed,unnamed,unnamed,unnamed,unnamed,unnamed,unnamed,unnamed,unnamed,unnamed,unnamed,unnamed,unnamed,unnamed,unnamed,unnamed,unnamed,unnamed…	Acaa2,Alkbh7,Atf2,Atpif1,Bad,Bak1,Bax,Bbc3,Bcl2,Bcl2l1,Bcl2l11,Bid,Bnip3l,Bok,Camk2a,Cnp,Eya2,Fzd9,Gsk3a,Gsk3b,Hebp2,Hip1r,Hk2,Htt,Ier3,Moap1,Mtch2,Mul1,Naif1,Plekhf1,Ppif,Rhot1,Rhot2,Rtl10,Sh3glb1,Siva1,Slc25a4,Slc25a5,Slc35f6,Slc9a1,Spg7,Stat3,Them4,Tmem14a,Trp53,Zfp13
GO Biological Process	GO:0035967	cellular response to topologically incorrect protein	47	2.43435e-24	3.13008e-20	6.65975e-22	2.13994	104.676	224	0.00409594	0.00876507	302	7.6135e-11	9.78944e-07	3.24154e-09	1.47516	49.4861	73	76	0.00524011	0.960526	unnamed,unnamed,unnamed,unnamed,unnamed,unnamed,unnamed,unnamed,unnamed,unnamed,unnamed,unnamed,unnamed,unnamed,unnamed,unnamed,unnamed,unnamed,unnamed,unnamed,unnamed,unnamed,unnamed,unnamed,unnamed,unnamed,unnamed,unnamed,unnamed,unnamed,unnamed,unnamed,unnamed,unnamed,unnamed,unnamed,unnamed,unnamed,unnamed,unnamed,unnamed,unnamed,unnamed,unnamed,unnamed,unnamed,unnamed,unnamed,unnamed,unnamed…	Amfr,Ankzf1,Atf3,Atf4,Atf6,Atf6b,Atxn3,Bag6,Bhlha15,Ccnd1,Cdk5rap3,Creb3,Creb3l1,Creb3l2,Creb3l4,Cul3,Daxx,Ddit3,Derl1,Derl2,Derl3,Dnajb12,Dnajc3,Dzip3,Edem2,Edem3,Eif2ak2,Eif2ak3,Eif2ak4,Ep300,Ern1,Ero1l,Fgf21,Hdac6,Herpud1,Hsf1,Hspa5,Ifng,Klhl15,Mbtps2,Nfe2l2,Optn,Pacrg,Parp16,Pomt1,Pomt2,Ppp1r15a,Ptpn1,Rhbdd1,Rnf121,Rnf126,Rnf185,Rnf5,Sdf2,Sdf2l1,Selenos,Serp1,Serp2,Stc2,Stub1,Syvn1,Tbl2,Tm7sf…
GO Biological Process	GO:0090559	regulation of membrane permeability	62	1.41036e-21	1.81345e-17	2.92491e-19	2.12912	93.4659	199	0.0036573	0.00778682	1000	0.000154248	1	0.00198332	1.33101	39.068	52	60	0.00373268	0.866667	unnamed,unnamed,unnamed,unnamed,unnamed,unnamed,unnamed,unnamed,unnamed,unnamed,unnamed,unnamed,unnamed,unnamed,unnamed,unnamed,unnamed,unnamed,unnamed,unnamed,unnamed,unnamed,unnamed,unnamed,unnamed,unnamed,unnamed,unnamed,unnamed,unnamed,unnamed,unnamed,unnamed,unnamed,unnamed,unnamed,unnamed,unnamed,unnamed,unnamed,unnamed,unnamed,unnamed,unnamed,unnamed,unnamed,unnamed,unnamed,unnamed,unnamed…	Acaa2,Alkbh7,Atf2,Atpif1,Bad,Bak1,Bax,Bbc3,Bcl2,Bcl2l1,Bcl2l11,Bid,Bnip3l,Bok,Camk2a,Cnp,Eya2,Fzd9,Gsk3a,Gsk3b,Hebp2,Hip1r,Hk2,Htt,Ier3,Laptm4b,Moap1,Mt3,Mtch2,Mtor,Mul1,Naif1,Pdcd6ip,Plekhf1,Ppif,Rhot1,Rhot2,Rtl10,Sh3glb1,Siva1,Slc25a4,Slc25a5,Slc35f6,Slc9a1,Spg7,Stat3,Them4,Tjp2,Tmem14a,Tmigd1,Trp53,Zfp13
GO Biological Process	GO:0034620	cellular response to unfolded protein	72	9.70672e-21	1.24809e-16	1.73346e-18	2.13208	89.115	190	0.00348705	0.00743465	499	7.94521e-08	0.00102159	2.04729e-06	1.45635	37.7657	55	58	0.00394803	0.948276	unnamed,unnamed,unnamed,unnamed,unnamed,unnamed,unnamed,unnamed,unnamed,unnamed,unnamed,unnamed,unnamed,unnamed,unnamed,unnamed,unnamed,unnamed,unnamed,unnamed,unnamed,unnamed,unnamed,unnamed,unnamed,unnamed,unnamed,unnamed,unnamed,unnamed,unnamed,unnamed,unnamed,unnamed,unnamed,unnamed,unnamed,unnamed,unnamed,unnamed,unnamed,unnamed,unnamed,unnamed,unnamed,unnamed,unnamed,unnamed,unnamed,unnamed…	Amfr,Atf3,Atf4,Atf6,Atf6b,Bhlha15,Ccnd1,Cdk5rap3,Creb3,Creb3l1,Creb3l2,Creb3l4,Daxx,Ddit3,Derl1,Derl2,Derl3,Dnajc3,Dzip3,Edem2,Edem3,Eif2ak2,Eif2ak3,Eif2ak4,Ep300,Ern1,Ero1l,Fgf21,Herpud1,Hsf1,Hspa5,Ifng,Mbtps2,Nfe2l2,Optn,Pacrg,Parp16,Ppp1r15a,Ptpn1,Rhbdd1,Rnf121,Selenos,Serp1,Serp2,Stc2,Stub1,Syvn1,Tbl2,Tm7sf3,Uggt1,Uggt2,Vapb,Wfs1,Xbp1,Yod1
GO Biological Process	GO:0018208	peptidyl-proline modification	77	1.52721e-20	1.96368e-16	2.55024e-18	2.22361	76.9021	171	0.00300916	0.00669119	1342	0.0015035	1	0.0144053	1.29951	33.8589	44	52	0.00315842	0.846154	unnamed,unnamed,unnamed,unnamed,unnamed,unnamed,unnamed,unnamed,unnamed,unnamed,unnamed,unnamed,unnamed,unnamed,unnamed,unnamed,unnamed,unnamed,unnamed,unnamed,unnamed,unnamed,unnamed,unnamed,unnamed,unnamed,unnamed,unnamed,unnamed,unnamed,unnamed,unnamed,unnamed,unnamed,unnamed,unnamed,unnamed,unnamed,unnamed,unnamed,unnamed,unnamed,unnamed,unnamed,unnamed,unnamed,unnamed,unnamed,unnamed,unnamed…	Cwc27,Egln1,Egln2,Egln3,Fkbp10,Fkbp14,Fkbp1a,Fkbp1b,Fkbp2,Fkbp3,Fkbp4,Fkbp6,Fkbp7,Fkbp8,Fkbp9,Gm12728,Gm5160,Nktr,Ntmt1,Ogfod1,P3h1,P3h2,P3h3,P4ha1,P4ha2,P4ha3,P4hb,Pin1,Pin4,Ppia,Ppib,Ppid,Ppie,Ppif,Ppig,Ppih,Ppil1,Ppil2,Ppil3,Ppil4,Ppil6,Ppwd1,Ptpa,Ranbp2
GO Biological Process	GO:0000183	chromatin silencing at rDNA	84	6.16762e-20	7.93033e-16	9.44086e-18	3.03615	30.9603	94	0.00121147	0.0036782	882	5.50546e-05	0.707892	0.000802599	1.3822	32.5567	45	50	0.00323021	0.9	unnamed,unnamed,unnamed,unnamed,unnamed,unnamed,unnamed,unnamed,unnamed,unnamed,unnamed,unnamed,unnamed,unnamed,unnamed,unnamed,unnamed,unnamed,unnamed,unnamed,unnamed,unnamed,unnamed,unnamed,unnamed,unnamed,unnamed,unnamed,unnamed,unnamed,unnamed,unnamed,unnamed,unnamed,unnamed,unnamed,unnamed,unnamed,unnamed,unnamed,unnamed,unnamed,unnamed,unnamed,unnamed,unnamed,unnamed,unnamed,unnamed,unnamed…	Baz2a,Bend3,Dnmt1,H3f3a,H3f3b,Hdac1,Hdac2,Hist1h3a,Hist1h3b,Hist1h3c,Hist1h3d,Hist1h3e,Hist1h3f,Hist1h3g,Hist1h3h,Hist1h3i,Hist1h4a,Hist1h4c,Hist1h4d,Hist1h4f,Hist1h4h,Hist1h4i,Hist1h4j,Hist1h4k,Hist2h3b,Hist2h3c1,Hist2h3c2,Hist2h4,Hist4h4,Polr1a,Polr1c,Polr1d,Polr1e,Rbbp4,Rbbp7,Rrp8,Sap18,Sap30,Sin3a,Sirt1,Smarca5,Suv39h1,Ttf1,Ubtf,Znrd1
GO Biological Process	GO:1903313	positive regulation of mRNA metabolic process	87	1.53847e-19	1.97817e-15	2.27375e-17	2.01193	101.892	205	0.00398702	0.0080216	723	1.03012e-05	0.132453	0.000183199	1.39617	35.8123	50	55	0.00358912	0.909091	unnamed,unnamed,unnamed,unnamed,unnamed,unnamed,unnamed,unnamed,unnamed,unnamed,unnamed,unnamed,unnamed,unnamed,unnamed,unnamed,unnamed,unnamed,unnamed,unnamed,unnamed,unnamed,unnamed,unnamed,unnamed,unnamed,unnamed,unnamed,unnamed,unnamed,unnamed,unnamed,unnamed,unnamed,unnamed,unnamed,unnamed,unnamed,unnamed,unnamed,unnamed,unnamed,unnamed,unnamed,unnamed,unnamed,unnamed,unnamed,unnamed,unnamed…	Ago2,Apobec1,Btg2,Cdc73,Celf3,Celf4,Cnot1,Cnot7,Cnot8,Cpeb3,Dazap1,Eif4a3,Gtpbp1,Hsf1,Hspa8,Khsrp,Leo1,Nanos2,Nanos3,Ncbp1,Ncbp2,Nup98,Pabpc1,Paf1,Pnpt1,Polr2g,Prdx5,Prdx6,Prpf19,Prr5l,Rbmxl1,Rc3h1,Rnf219,Sf3b4,Snrnp70,Snw1,Thrap3,Tnrc6a,Tnrc6b,Tnrc6c,Tob1,Tra2a,Tra2b,Upf1,Zc3h12a,Zc3hav1,Zfp36,Zfp36l1,Zfp36l2,Zfp64
GO Biological Process	GO:0006400	tRNA modification	89	2.19076e-19	2.81688e-15	3.16503e-17	2.09958	87.1604	183	0.00341057	0.00716074	296	6.29572e-11	8.09504e-07	2.73481e-09	1.4919	45.5793	68	70	0.0048812	0.971429	unnamed,unnamed,unnamed,unnamed,unnamed,unnamed,unnamed,unnamed,unnamed,unnamed,unnamed,unnamed,unnamed,unnamed,unnamed,unnamed,unnamed,unnamed,unnamed,unnamed,unnamed,unnamed,unnamed,unnamed,unnamed,unnamed,unnamed,unnamed,unnamed,unnamed,unnamed,unnamed,unnamed,unnamed,unnamed,unnamed,unnamed,unnamed,unnamed,unnamed,unnamed,unnamed,unnamed,unnamed,unnamed,unnamed,unnamed,unnamed,unnamed,unnamed…	6430573F11Rik,Aars,Aars2,Adat2,Alkbh1,Alkbh8,Cdk5rap1,Cdkal1,Ctu1,Ctu2,Dus1l,Dus2,Dus3l,Dus4l,Elp2,Elp4,Elp5,Elp6,Ftsj1,Gtpbp3,Ikbkap,Lcmt2,Mettl1,Mettl2,Mocs3,Mtfmt,Mto1,Nat10,Nsun2,Nsun3,Nsun4,Nsun6,Osgep,Osgepl1,Pus1,Pus10,Pus3,Pusl1,Qtrt1,Qtrt2,Rpusd1,Rpusd3,Rpusd4,Tarbp1,Thg1l,Thumpd1,Thumpd2,Thumpd3,Trdmt1,Trit1,Trmo,Trmt1,Trmt10a,Trmt10b,Trmt10c,Trmt11,Trmt112,Trmt1l,Trmt44,Trmt5,Trmt6,Trm…
GO Biological Process	GO:0006336	DNA replication-independent nucleosome assembly	94	4.13154e-19	5.31234e-15	5.65142e-17	3.37798	22.7947	77	0.00089195	0.00301299	1397	0.00195933	1	0.0180337	1.3822	19.534	27	30	0.00193812	0.9	unnamed,unnamed,unnamed,unnamed,unnamed,unnamed,unnamed,unnamed,unnamed,unnamed,unnamed,unnamed,unnamed,unnamed,unnamed,unnamed,unnamed,unnamed,unnamed,unnamed,unnamed,unnamed,unnamed,unnamed,unnamed,unnamed,unnamed,unnamed,unnamed,unnamed,unnamed,unnamed,unnamed,unnamed,unnamed,unnamed,unnamed,unnamed,unnamed,unnamed,unnamed,unnamed,unnamed,unnamed,unnamed,unnamed,unnamed,unnamed,unnamed,unnamed…	Asf1a,Asf1b,Atrx,Cabin1,Cenpp,H3f3a,H3f3b,Hat1,Hira,Hist1h4a,Hist1h4c,Hist1h4d,Hist1h4f,Hist1h4h,Hist1h4i,Hist1h4j,Hist1h4k,Hist2h4,Hist4h4,Hjurp,Ipo4,Itgb3bp,Mis18a,Nasp,Oip5,Rbbp4,Ubn1
GO Biological Process	GO:0034724	DNA replication-independent nucleosome organization	100	9.65118e-19	1.24095e-14	1.24095e-16	3.2652	24.1945	79	0.000946725	0.00309125	1316	0.00140163	1	0.0136946	1.38716	20.1851	28	31	0.00200991	0.903226	unnamed,unnamed,unnamed,unnamed,unnamed,unnamed,unnamed,unnamed,unnamed,unnamed,unnamed,unnamed,unnamed,unnamed,unnamed,unnamed,unnamed,unnamed,unnamed,unnamed,unnamed,unnamed,unnamed,unnamed,unnamed,unnamed,unnamed,unnamed,unnamed,unnamed,unnamed,unnamed,unnamed,unnamed,unnamed,unnamed,unnamed,unnamed,unnamed,unnamed,unnamed,unnamed,unnamed,unnamed,unnamed,unnamed,unnamed,unnamed,unnamed,unnamed…	Asf1a,Asf1b,Atrx,Cabin1,Cenpp,H3f3a,H3f3b,Hat1,Hira,Hist1h4a,Hist1h4c,Hist1h4d,Hist1h4f,Hist1h4h,Hist1h4i,Hist1h4j,Hist1h4k,Hist2h4,Hist4h4,Hjurp,Ipo4,Itgb3bp,Mis18a,Nasp,Oip5,Rbbp4,Supt16,Ubn1
GO Biological Process	GO:0061013	regulation of mRNA catabolic process	108	3.10946e-18	3.99814e-14	3.70198e-16	2.17275	72.719	158	0.00284548	0.0061825	1009	0.000173513	1	0.00221113	1.4398	20.8363	30	32	0.00215347	0.9375	unnamed,unnamed,unnamed,unnamed,unnamed,unnamed,unnamed,unnamed,unnamed,unnamed,unnamed,unnamed,unnamed,unnamed,unnamed,unnamed,unnamed,unnamed,unnamed,unnamed,unnamed,unnamed,unnamed,unnamed,unnamed,unnamed,unnamed,unnamed,unnamed,unnamed,unnamed,unnamed,unnamed,unnamed,unnamed,unnamed,unnamed,unnamed,unnamed,unnamed,unnamed,unnamed,unnamed,unnamed,unnamed,unnamed,unnamed,unnamed,unnamed,unnamed…	Ago2,Btg2,Cnot1,Cnot7,Cnot8,Cpeb3,Dhx34,Fmr1,Gtpbp1,Khsrp,Nanos2,Nanos3,Nbas,Pabpc1,Pkp1,Pnpt1,Polr2g,Prr5l,Rc3h1,Secisbp2,Tnrc6a,Tnrc6b,Tnrc6c,Tob1,Upf1,Zc3h12a,Zc3hav1,Zfp36,Zfp36l1,Zfp36l2
GO Biological Process	GO:0071364	cellular response to epidermal growth factor stimulus	110	4.90704e-18	6.30947e-14	5.73588e-16	2.01505	92.8016	187	0.0036313	0.00731726	1542	0.00330799	1	0.0275838	1.32824	24.0919	32	37	0.00229703	0.864865	unnamed,unnamed,unnamed,unnamed,unnamed,unnamed,unnamed,unnamed,unnamed,unnamed,unnamed,unnamed,unnamed,unnamed,unnamed,unnamed,unnamed,unnamed,unnamed,unnamed,unnamed,unnamed,unnamed,unnamed,unnamed,unnamed,unnamed,unnamed,unnamed,unnamed,unnamed,unnamed,unnamed,unnamed,unnamed,unnamed,unnamed,unnamed,unnamed,unnamed,unnamed,unnamed,unnamed,unnamed,unnamed,unnamed,unnamed,unnamed,unnamed,unnamed…	Akt1,Bag4,Baiap2,Becn1,Cad,Cbl,Col1a1,Eef1a1,Egfr,Erbb4,Errfi1,Garem1,Gstp1,Id1,Inpp5k,Iqgap1,Mars,Mcm7,Med1,Ncl,Pdpk1,Plcg1,Ppp1r9b,Ptpn11,Ptpn12,Sox9,Stat5b,Vil1,Zfp36,Zfp36l1,Zfp36l2,Zpr1
GO Biological Process	GO:0046847	filopodium assembly	115	7.91078e-18	1.01717e-13	8.84494e-16	3.46265	19.9269	69	0.000779735	0.00269995	1557	0.00377452	1	0.0311707	1.53578	8.46473	13	13	0.000933171	1	unnamed,unnamed,unnamed,unnamed,unnamed,unnamed,unnamed,unnamed,unnamed,unnamed,unnamed,unnamed,unnamed,unnamed,unnamed,unnamed,unnamed,unnamed,unnamed,unnamed,unnamed,unnamed,unnamed,unnamed,unnamed,unnamed,unnamed,unnamed,unnamed,unnamed,unnamed,unnamed,unnamed,unnamed,unnamed,unnamed,unnamed,unnamed,unnamed,unnamed,unnamed,unnamed,unnamed,unnamed,unnamed,unnamed,unnamed,unnamed,unnamed,unnamed…	Arhgef4,Cdc42,Ezr,Fgd1,Fgd3,Itga6,Itgb4,Ppp1r9b,Rab17,S1pr2,Spata13,Srgap2,Ttyh1
GO Biological Process	GO:0060213	positive regulation of nuclear-transcribed mRNA poly(A) tail shortening	127	7.13621e-17	9.17574e-13	7.22499e-15	3.27687	21.3619	70	0.000835885	0.00273908	1681	0.00579858	1	0.0443535	1.53578	7.8136	12	12	0.000861388	1	unnamed,unnamed,unnamed,unnamed,unnamed,unnamed,unnamed,unnamed,unnamed,unnamed,unnamed,unnamed,unnamed,unnamed,unnamed,unnamed,unnamed,unnamed,unnamed,unnamed,unnamed,unnamed,unnamed,unnamed,unnamed,unnamed,unnamed,unnamed,unnamed,unnamed,unnamed,unnamed,unnamed,unnamed,unnamed,unnamed,unnamed,unnamed,unnamed,unnamed,unnamed,unnamed,unnamed,unnamed,unnamed,unnamed,unnamed,unnamed,unnamed,unnamed…	Ago2,Btg2,Cnot1,Cnot7,Cpeb3,Pabpc1,Polr2g,Tnrc6a,Tnrc6b,Tnrc6c,Tob1,Zfp36
GO Biological Process	GO:0071712	ER-associated misfolded protein catabolic process	131	1.10742e-16	1.42393e-12	1.08697e-14	4.58968	10.0225	46	0.000392177	0.00179997	1557	0.00377452	1	0.0311707	1.53578	8.46473	13	13	0.000933171	1	unnamed,unnamed,unnamed,unnamed,unnamed,unnamed,unnamed,unnamed,unnamed,unnamed,unnamed,unnamed,unnamed,unnamed,unnamed,unnamed,unnamed,unnamed,unnamed,unnamed,unnamed,unnamed,unnamed,unnamed,unnamed,unnamed,unnamed,unnamed,unnamed,unnamed,unnamed,unnamed,unnamed,unnamed,unnamed,unnamed,unnamed,unnamed,unnamed,unnamed,unnamed,unnamed,unnamed,unnamed,unnamed,unnamed	Bag6,Derl1,Pomt1,Pomt2,Rnf185,Rnf5,Sdf2,Sdf2l1,Tor1a,Ufd1,Uggt1,Uggt2,Vcp
GO Biological Process	GO:0061157	mRNA destabilization	175	2.84737e-14	3.66114e-10	2.09208e-12	2.11449	60.5348	128	0.00236871	0.00500861	1724	0.00627361	1	0.0467901	1.39617	14.3249	20	22	0.00143565	0.909091	unnamed,unnamed,unnamed,unnamed,unnamed,unnamed,unnamed,unnamed,unnamed,unnamed,unnamed,unnamed,unnamed,unnamed,unnamed,unnamed,unnamed,unnamed,unnamed,unnamed,unnamed,unnamed,unnamed,unnamed,unnamed,unnamed,unnamed,unnamed,unnamed,unnamed,unnamed,unnamed,unnamed,unnamed,unnamed,unnamed,unnamed,unnamed,unnamed,unnamed,unnamed,unnamed,unnamed,unnamed,unnamed,unnamed,unnamed,unnamed,unnamed,unnamed…	Cnot6l,Cpeb3,Gigyf2,Hnrnpd,Hnrnpr,Khsrp,Mettl14,Mettl3,Mex3d,Pum1,Qk,Rc3h1,Upf1,Ythdf2,Ythdf3,Zc3h12a,Zc3h12d,Zfp36,Zfp36l1,Zfp36l2
GO Biological Process	GO:0016441	posttranscriptional gene silencing	186	4.4622e-14	5.73749e-10	3.08467e-12	2.23636	49.6342	111	0.00194217	0.0043434	1144	0.000527909	1	0.00593344	1.3572	27.9987	38	43	0.00272773	0.883721	unnamed,unnamed,unnamed,unnamed,unnamed,unnamed,unnamed,unnamed,unnamed,unnamed,unnamed,unnamed,unnamed,unnamed,unnamed,unnamed,unnamed,unnamed,unnamed,unnamed,unnamed,unnamed,unnamed,unnamed,unnamed,unnamed,unnamed,unnamed,unnamed,unnamed,unnamed,unnamed,unnamed,unnamed,unnamed,unnamed,unnamed,unnamed,unnamed,unnamed,unnamed,unnamed,unnamed,unnamed,unnamed,unnamed,unnamed,unnamed,unnamed,unnamed…	Adar,Ago1,Ago2,Ago3,Ajuba,Clp1,Cnot1,Dgcr8,Dhx9,Dicer1,Drosha,Eif6,Gigyf2,Hnrnpa2b1,Limd1,Mettl3,Mov10,Ncbp1,Nrde2,Prkra,Pum1,Pum2,Rbm3,Rbm4,Snip1,Spout1,Srrt,Stat3,Tarbp2,Tnrc6a,Tnrc6b,Tnrc6c,Wtip,Xpo5,Zc3h7a,Zc3h7b,Zcchc11,Zfp36
GO Biological Process	GO:0035194	posttranscriptional gene silencing by RNA	190	4.83483e-14	6.21662e-10	3.27191e-12	2.2523	48.3951	109	0.00189369	0.00426514	1196	0.000722085	1	0.00776302	1.35295	27.3476	37	42	0.00265595	0.880952	unnamed,unnamed,unnamed,unnamed,unnamed,unnamed,unnamed,unnamed,unnamed,unnamed,unnamed,unnamed,unnamed,unnamed,unnamed,unnamed,unnamed,unnamed,unnamed,unnamed,unnamed,unnamed,unnamed,unnamed,unnamed,unnamed,unnamed,unnamed,unnamed,unnamed,unnamed,unnamed,unnamed,unnamed,unnamed,unnamed,unnamed,unnamed,unnamed,unnamed,unnamed,unnamed,unnamed,unnamed,unnamed,unnamed,unnamed,unnamed,unnamed,unnamed…	Adar,Ago1,Ago2,Ago3,Ajuba,Clp1,Cnot1,Dgcr8,Dhx9,Dicer1,Drosha,Eif6,Hnrnpa2b1,Limd1,Mettl3,Mov10,Ncbp1,Nrde2,Prkra,Pum1,Pum2,Rbm3,Rbm4,Snip1,Spout1,Srrt,Stat3,Tarbp2,Tnrc6a,Tnrc6b,Tnrc6c,Wtip,Xpo5,Zc3h7a,Zc3h7b,Zcchc11,Zfp36
GO Biological Process	GO:0090312	positive regulation of protein deacetylation	202	7.56873e-14	9.73187e-10	4.81776e-12	2.04561	65.5061	134	0.00256324	0.00524339	1345	0.00154022	1	0.0147243	1.41765	16.9295	24	26	0.00172278	0.923077	unnamed,unnamed,unnamed,unnamed,unnamed,unnamed,unnamed,unnamed,unnamed,unnamed,unnamed,unnamed,unnamed,unnamed,unnamed,unnamed,unnamed,unnamed,unnamed,unnamed,unnamed,unnamed,unnamed,unnamed,unnamed,unnamed,unnamed,unnamed,unnamed,unnamed,unnamed,unnamed,unnamed,unnamed,unnamed,unnamed,unnamed,unnamed,unnamed,unnamed,unnamed,unnamed,unnamed,unnamed,unnamed,unnamed,unnamed,unnamed,unnamed,unnamed…	Akap8,Akap8l,BC004004,Bcl6,Brms1,Ctbp1,Dyrk1a,Fnta,Ifng,Ing2,Jdp2,Lpin1,Lrrk2,Ncor1,Ncor2,Nipbl,Pink1,Pml,Prkd1,Prkd2,Sdr16c5,Srebf1,Trp53,Vegfa
GO Biological Process	GO:0006891	intra-Golgi vesicle-mediated transport	218	2.3529e-13	3.02536e-09	1.38778e-11	2.25185	45.7401	103	0.0017898	0.00403037	863	4.35049e-05	0.559386	0.000648188	1.48459	19.534	29	30	0.00208169	0.966667	unnamed,unnamed,unnamed,unnamed,unnamed,unnamed,unnamed,unnamed,unnamed,unnamed,unnamed,unnamed,unnamed,unnamed,unnamed,unnamed,unnamed,unnamed,unnamed,unnamed,unnamed,unnamed,unnamed,unnamed,unnamed,unnamed,unnamed,unnamed,unnamed,unnamed,unnamed,unnamed,unnamed,unnamed,unnamed,unnamed,unnamed,unnamed,unnamed,unnamed,unnamed,unnamed,unnamed,unnamed,unnamed,unnamed,unnamed,unnamed,unnamed,unnamed…	Bicd2,Cog1,Cog2,Cog3,Cog4,Cog5,Cog6,Cog8,Copa,Copb1,Copb2,Cope,Copg2,Copz1,Dnajc28,Gabarapl2,Gm20458,Golga5,Gosr1,Gosr2,Optn,Pacs1,Rab33b,Rab6a,Rab6b,Sorl1,Trappc10,Vti1a,Vti1b
GO Biological Process	GO:0051788	response to misfolded protein	219	2.66139e-13	3.42202e-09	1.56257e-11	2.88009	22.5688	65	0.00088311	0.00254343	1079	0.000314326	1	0.00374569	1.47435	16.2783	24	25	0.00172278	0.96	unnamed,unnamed,unnamed,unnamed,unnamed,unnamed,unnamed,unnamed,unnamed,unnamed,unnamed,unnamed,unnamed,unnamed,unnamed,unnamed,unnamed,unnamed,unnamed,unnamed,unnamed,unnamed,unnamed,unnamed,unnamed,unnamed,unnamed,unnamed,unnamed,unnamed,unnamed,unnamed,unnamed,unnamed,unnamed,unnamed,unnamed,unnamed,unnamed,unnamed,unnamed,unnamed,unnamed,unnamed,unnamed,unnamed,unnamed,unnamed,unnamed,unnamed…	Ankzf1,Atxn3,Bag6,Clu,Cul3,Derl1,Dnajb12,Hdac6,Hspd1,Klhl15,Pomt1,Pomt2,Rnf126,Rnf185,Rnf5,Sdf2,Sdf2l1,Stub1,Tor1a,Ube2w,Ufd1,Uggt1,Uggt2,Vcp
GO Biological Process	GO:0071218	cellular response to misfolded protein	237	9.08716e-13	1.16843e-08	4.93008e-11	2.88102	21.5202	62	0.000842079	0.00242604	925	7.91089e-05	1	0.00109966	1.53578	14.3249	22	22	0.00157921	1	unnamed,unnamed,unnamed,unnamed,unnamed,unnamed,unnamed,unnamed,unnamed,unnamed,unnamed,unnamed,unnamed,unnamed,unnamed,unnamed,unnamed,unnamed,unnamed,unnamed,unnamed,unnamed,unnamed,unnamed,unnamed,unnamed,unnamed,unnamed,unnamed,unnamed,unnamed,unnamed,unnamed,unnamed,unnamed,unnamed,unnamed,unnamed,unnamed,unnamed,unnamed,unnamed,unnamed,unnamed,unnamed,unnamed,unnamed,unnamed,unnamed,unnamed…	Ankzf1,Atxn3,Bag6,Cul3,Derl1,Dnajb12,Hdac6,Klhl15,Pomt1,Pomt2,Rnf126,Rnf185,Rnf5,Sdf2,Sdf2l1,Stub1,Tor1a,Ube2w,Ufd1,Uggt1,Uggt2,Vcp
GO Biological Process	GO:0035195	gene silencing by miRNA	252	2.23171e-12	2.86954e-08	1.1387e-10	2.19362	45.5868	100	0.0017838	0.00391297	1161	0.000626163	1	0.00693471	1.37412	24.7431	34	38	0.0024406	0.894737	unnamed,unnamed,unnamed,unnamed,unnamed,unnamed,unnamed,unnamed,unnamed,unnamed,unnamed,unnamed,unnamed,unnamed,unnamed,unnamed,unnamed,unnamed,unnamed,unnamed,unnamed,unnamed,unnamed,unnamed,unnamed,unnamed,unnamed,unnamed,unnamed,unnamed,unnamed,unnamed,unnamed,unnamed,unnamed,unnamed,unnamed,unnamed,unnamed,unnamed,unnamed,unnamed,unnamed,unnamed,unnamed,unnamed,unnamed,unnamed,unnamed,unnamed…	Adar,Ago1,Ago2,Ago3,Ajuba,Cnot1,Dgcr8,Dicer1,Drosha,Eif6,Hnrnpa2b1,Limd1,Mettl3,Mov10,Ncbp1,Prkra,Pum1,Pum2,Rbm3,Rbm4,Snip1,Spout1,Srrt,Stat3,Tarbp2,Tnrc6a,Tnrc6b,Tnrc6c,Wtip,Xpo5,Zc3h7a,Zc3h7b,Zcchc11,Zfp36
GO Biological Process	GO:0090083	regulation of inclusion body assembly	260	4.29378e-12	5.52094e-08	2.12344e-10	2.64995	25.2835	67	0.000989339	0.00262169	1557	0.00377452	1	0.0311707	1.53578	8.46473	13	13	0.000933171	1	unnamed,unnamed,unnamed,unnamed,unnamed,unnamed,unnamed,unnamed,unnamed,unnamed,unnamed,unnamed,unnamed,unnamed,unnamed,unnamed,unnamed,unnamed,unnamed,unnamed,unnamed,unnamed,unnamed,unnamed,unnamed,unnamed,unnamed,unnamed,unnamed,unnamed,unnamed,unnamed,unnamed,unnamed,unnamed,unnamed,unnamed,unnamed,unnamed,unnamed,unnamed,unnamed,unnamed,unnamed,unnamed,unnamed,unnamed,unnamed,unnamed,unnamed…	Bag5,Clu,Dnaja4,Dnajb1,Dnajb2,Dnajb6,Dnajb8,Hsf1,Hspa2,Psmc5,Psmc6,Sncaip,Sorl1
GO Biological Process	GO:0000462	maturation of SSU-rRNA from tricistronic rRNA transcript (SSU-rRNA, 5.8S rRNA, LSU-rRNA)	270	6.59041e-12	8.47396e-08	3.1385e-10	2.08161	51.883	108	0.00203017	0.00422601	691	5.86946e-06	0.0754695	0.000109218	1.4919	22.7897	34	35	0.0024406	0.971429	unnamed,unnamed,unnamed,unnamed,unnamed,unnamed,unnamed,unnamed,unnamed,unnamed,unnamed,unnamed,unnamed,unnamed,unnamed,unnamed,unnamed,unnamed,unnamed,unnamed,unnamed,unnamed,unnamed,unnamed,unnamed,unnamed,unnamed,unnamed,unnamed,unnamed,unnamed,unnamed,unnamed,unnamed,unnamed,unnamed,unnamed,unnamed,unnamed,unnamed,unnamed,unnamed,unnamed,unnamed,unnamed,unnamed,unnamed,unnamed,unnamed,unnamed…	Abt1,Bms1,Bysl,Dcaf13,Diexf,Emg1,Fcf1,Heatr1,Krr1,Mrps11,Mrps9,Ngdn,Noc4l,Pdcd11,Pwp2,Rcl1,Rps14,Rps16,Rps19,Rps21,Rps24,Rps8,Rpsa,Rrp36,Rrs1,Tbl3,Tsr1,Tsr2,Utp18,Utp20,Utp23,Utp3,Utp6,Wdr46
GO Biological Process	GO:1901201	regulation of extracellular matrix assembly	327	9.48377e-11	1.21942e-06	3.72912e-09	2.02172	50.9467	103	0.00199353	0.00403037	1681	0.00579858	1	0.0443535	1.53578	7.8136	12	12	0.000861388	1	unnamed,unnamed,unnamed,unnamed,unnamed,unnamed,unnamed,unnamed,unnamed,unnamed,unnamed,unnamed,unnamed,unnamed,unnamed,unnamed,unnamed,unnamed,unnamed,unnamed,unnamed,unnamed,unnamed,unnamed,unnamed,unnamed,unnamed,unnamed,unnamed,unnamed,unnamed,unnamed,unnamed,unnamed,unnamed,unnamed,unnamed,unnamed,unnamed,unnamed,unnamed,unnamed,unnamed,unnamed,unnamed,unnamed,unnamed,unnamed,unnamed,unnamed…	Agt,Antxr1,Clasp1,Clasp2,Dag1,Has2,Notch1,Phldb1,Phldb2,Rgcc,Smad3,Sox9
GO Biological Process	GO:0000413	protein peptidyl-prolyl isomerization	353	2.16304e-10	2.78124e-06	7.87887e-09	2.03796	47.5965	97	0.00186244	0.00379559	1542	0.00330799	1	0.0275838	1.32824	24.0919	32	37	0.00229703	0.864865	unnamed,unnamed,unnamed,unnamed,unnamed,unnamed,unnamed,unnamed,unnamed,unnamed,unnamed,unnamed,unnamed,unnamed,unnamed,unnamed,unnamed,unnamed,unnamed,unnamed,unnamed,unnamed,unnamed,unnamed,unnamed,unnamed,unnamed,unnamed,unnamed,unnamed,unnamed,unnamed,unnamed,unnamed,unnamed,unnamed,unnamed,unnamed,unnamed,unnamed,unnamed,unnamed,unnamed,unnamed,unnamed,unnamed,unnamed,unnamed,unnamed,unnamed…	Cwc27,Fkbp10,Fkbp14,Fkbp1a,Fkbp1b,Fkbp2,Fkbp3,Fkbp4,Fkbp6,Fkbp7,Fkbp8,Fkbp9,Gm12728,Gm5160,Nktr,Pin1,Pin4,Ppia,Ppib,Ppid,Ppie,Ppif,Ppig,Ppih,Ppil1,Ppil2,Ppil3,Ppil4,Ppil6,Ppwd1,Ptpa,Ranbp2
GO Biological Process	GO:0034315	regulation of Arp2/3 complex-mediated actin nucleation	465	3.19456e-09	4.10756e-05	8.83347e-08	2.81358	15.6385	44	0.000611929	0.00172171	1172	0.000677501	1	0.00743286	1.53578	11.0693	17	17	0.0012203	1	unnamed,unnamed,unnamed,unnamed,unnamed,unnamed,unnamed,unnamed,unnamed,unnamed,unnamed,unnamed,unnamed,unnamed,unnamed,unnamed,unnamed,unnamed,unnamed,unnamed,unnamed,unnamed,unnamed,unnamed,unnamed,unnamed,unnamed,unnamed,unnamed,unnamed,unnamed,unnamed,unnamed,unnamed,unnamed,unnamed,unnamed,unnamed,unnamed,unnamed,unnamed,unnamed,unnamed,unnamed	Abi2,Ap1ar,Arf1,Arfip1,Arfip2,Brk1,Coro1b,Cyfip1,Gm37240,Gmfb,Gmfg,Hip1r,Nckap1,Pick1,Was,Wasf1,Wasl
GO Biological Process	GO:0034067	protein localization to Golgi apparatus	466	3.30261e-09	4.2465e-05	9.11266e-08	2.04734	40.5404	83	0.00158634	0.00324777	1188	0.0006869	1	0.00743448	1.46901	14.9761	22	23	0.00157921	0.956522	unnamed,unnamed,unnamed,unnamed,unnamed,unnamed,unnamed,unnamed,unnamed,unnamed,unnamed,unnamed,unnamed,unnamed,unnamed,unnamed,unnamed,unnamed,unnamed,unnamed,unnamed,unnamed,unnamed,unnamed,unnamed,unnamed,unnamed,unnamed,unnamed,unnamed,unnamed,unnamed,unnamed,unnamed,unnamed,unnamed,unnamed,unnamed,unnamed,unnamed,unnamed,unnamed,unnamed,unnamed,unnamed,unnamed,unnamed,unnamed,unnamed,unnamed…	Arfrp1,Arl1,Arl5a,Arl5b,Atg9a,Bicd2,Cog7,Csnk1d,Gak,Gbf1,Gcc2,Gm20458,Golph3,Ift20,Obsl1,Optn,Pacs1,Paqr3,Rab33b,Rab6a,Ripor1,Sorl1
